# Supplementary material for: Comparative analysis of NBS-LRR genes and their response to Aspergillus flavus in Arachis
Source: PLoS One. 2017 Feb 3;12(2):e0171181. doi: 10.1371/journal.pone.0171181 (PMC5291535; doi:10.1371/journal.pone.0171181)
Supplement: S1 Table — (XLS) [file pone.0171181.s002.xls]

## Sheet: Table S1
Name	Sequences
AdNBS29-5	CCGAGTAATGTGAGACTTGAA
AdNBS29-3	GGTAAGGATTGAAGGCTGAA
AdNBS191-5	TTCACTGTCCATCTGTATAGC
AdNBS191-3	CTCTTCCAAGCACCACTT
AdNBS232-5	CGCAACAACAACATAGTCAAG
AdNBS232-3	CAATCTCAGCATCCACATCAT
