# Supplementary material for: Comparative analysis of NBS-LRR genes and their response to Aspergillus flavus in Arachis
Source: PLoS One. 2017 Feb 3;12(2):e0171181. doi: 10.1371/journal.pone.0171181 (PMC5291535; doi:10.1371/journal.pone.0171181)
Supplement: S2 Table — (XLS) [file pone.0171181.s003.xls]

## Sheet: Table S2
ID	Name	TIR	CC	NBS	LRR_1	LRR_3	LRR_4	LRR_5	LRR_8	LRR	Type	Letter code	Chromosome	Location
Aradu.014NJ	AdNBS1	0	0	1	0	0	1	0	1	2	NBS-LRR_8-LRR_4	NL	3	9,422,242..9,426,447
Aradu.01U6W	AdNBS2	1	0	1	0	1	2	0	1	4	TIR-NBS-LRR_3-LRR_4-LRR_8	TNL	3	5,407,958..5,420,574
Aradu.029LX	AdNBS3	0	1	1	0	0	1	0	2	3	CC-NBS-LRR_8-LRR_4	CNL	10	108,497,427..108,501,679
Aradu.08GVW	AdNBS4	0	0	1	0	0	1	0	2	3	NBS-LRR_8-LRR_4-LRR_8	NL	2	1,850,429..1,855,339
Aradu.09EWS	AdNBS5	2	0	1	0	1	0	0	0	1	TIR-NBS-LRR_3-TIR	TNLT	9	34,283,892..34,295,958
Aradu.0IH2R	AdNBS6	0	0	1	0	0	1	0	2	3	NBS-LRR_8-LRR_4-LRR_8	NL	4	107,570,965..107,574,950
Aradu.0Q6Y1	AdNBS7	1	0	1	0	0	1	0	2	3	TIR-NBS-LRR_4-LRR-8	TNL	2	2,920,806..2,925,103
Aradu.0QE03	AdNBS8	1	0	1	0	1	0	0	2	3	TIR-NBS-LRR_3-LRR_8	TNL	9	12,723,723..12,734,687
Aradu.0T2E4	AdNBS9	0	0	1	0	0	0	0	1	1	NBS-LRR_8	NL	2	2,935,494..2,938,274
Aradu.12FC3	AdNBS10	0	1	1	0	0	0	0	1	1	NBS-LRR_8	NL	2	90,530,469..90,533,816
Aradu.151MH	AdNBS11	1	0	1	0	1	2	0	1	4	TIR-NBS-LRR_3-LRR_4-LRR_8	TNL	9	6,723,839..6,728,401
Aradu.168L7	AdNBS12	0	1	3	0	0	1	0	2	3	NBS-LRR_8-NBS-LRR_4-CC-NBS-LRR_8	NLNLCNL	5	1,880,820..1,893,586
Aradu.17W6W	AdNBS13	0	0	1	0	0	1	0	2	3	NBS-LRR_8-LRR_4	NL	2	67,061,551..67,065,811
Aradu.18BJC	AdNBS14	0	0	1	0	0	1	0	1	2	NBS-LRR_8-LRR_4	NL	2	87,499,371..87,504,559
Aradu.18HSN	AdNBS15	0	0	1	0	0	1	0	1	2	NBS-LRR_8-LRR_4	NL	9	2,577,562..2,591,878
Aradu.1D82M	AdNBS16	1	0	1	0	1	2	0	2	5	TIR-NBS-LRR_3-LRR_4-LRR_8	TNL	7	6,964,618..6,969,556
Aradu.1YK0L	AdNBS17	0	0	1	0	0	2	0	0	2	NBS-LRR_4	NL	9	4,147,579..4,151,793
Aradu.21XMD	AdNBS18	0	0	1	0	0	1	1	1	3	NBS-LRR_8-LRR_4-LRR_5	NL	2	90,768,978..90,774,111
Aradu.24T9Z	AdNBS19	0	1	1	0	0	0	0	2	2	NBS-LRR_8-CC	NLC	10	107,412,924..107,417,344
Aradu.292D3	AdNBS20	0	1	1	0	0	2	0	1	3	CC-NBS-LRR_8-LRR_4	CNL	3	27,419,531..27,425,554
Aradu.2A8ZQ	AdNBS21	1	0	1	0	0	0	0	1	1	TIR-NBS-LRR_8	TNL	9	7,637,283..7,646,580
Aradu.2LH1T	AdNBS22	0	0	1	0	0	0	0	2	2	NBS-LRR_8	NL	5	2,264,657..2,268,164
Aradu.2R7GN	AdNBS23	0	1	1	0	0	0	0	0	0	CC-NBS	CN	3	9,394,820..9,399,061
Aradu.2SQ9G	AdNBS24	0	0	1	0	0	1	0	1	2	NBS-LRR_8-LRR_4	NL	2	3,731,378..3,733,972
Aradu.2U645	AdNBS25	0	1	1	0	0	0	0	0	0	CC-NBS	CN	2	91,062,785..91,064,534
Aradu.3A7SE	AdNBS26	0	0	1	0	0	0	0	2	2	NBS-LRR_8	NL	10	6,540,487..6,544,741
Aradu.3DI0H	AdNBS27	0	0	1	0	0	0	0	0	0	NBS	N	9	7,088,442..7,089,705
Aradu.3DN1X	AdNBS28	0	0	1	0	0	0	0	1	1	NBS-LRR_8	NL	2	90,984,892..90,988,235
Aradu.3GT7T	AdNBS29	1	0	1	0	1	2	0	0	3	TIR-NBS-LRR_3-LRR_4	TNL	2	89,205,322..89,210,942
Aradu.3MJ9T	AdNBS30	0	0	1	0	0	0	0	2	2	NBS-LRR_8	NL	3	130,342,058..130,348,866
Aradu.44QYZ	AdNBS31	1	0	1	0	0	2	0	0	2	TIR-NBS-LRR_4	TNL	1	4,567,511..4,573,166
Aradu.46JQQ	AdNBS32	0	1	3	0	0	1	0	6	7	NBS-LRR_8(2)-CC-NBS-LRR_8(2)-NBS-LRR_8(2)-LRR_4	NLCNLNL	4	120,511,451..120,541,953
Aradu.485AS	AdNBS33	0	0	1	0	0	0	0	1	1	NBS-LRR_8	NL	6	106,769,233..106,773,446
Aradu.4DJ5M	AdNBS34	0	0	1	0	0	3	0	1	4	NBS-LRR_8-LRR_4	NL	2	81,005,801..81,010,198
Aradu.4K6Z9	AdNBS35	1	0	1	0	1	0	0	1	2	TIR-NBS-LRR_3-LRR_8	TNL	5	84,571,128..84,576,473
Aradu.4KE49	AdNBS36	1	0	1	0	0	0	0	2	2	TIR-NBS-LRR_8	TNL	9	12,693,628..12,701,339
Aradu.4N3HV	AdNBS37	0	0	1	0	0	0	0	1	1	NBS-LRR_8	NL	1	459,623..468,554
Aradu.4QC4Y	AdNBS38	1	0	1	0	0	0	0	0	0	TIR-NBS	TN	4	120,820,196..120,822,959
Aradu.4SM4Z	AdNBS39	0	0	1	0	0	0	0	2	2	NBS-LRR_8	NL	2	1,861,333..1,865,031
Aradu.4W499	AdNBS40	1	0	1	0	0	1	0	0	1	TIR-NBS-LRR_4	TNL	5	84,340,992..84,347,081
Aradu.4X7WG	AdNBS41	1	0	1	0	1	1	0	2	4	TIR-NBS-LRR_3-LRR_4-LRR_8	TNL	4	106,714,283..106,718,711
Aradu.4ZJ4A	AdNBS42	0	0	2	0	0	0	0	3	3	NBS-LRR_8(2)-NBS-LRR_8	NL	2	2,017,681..2,034,525
Aradu.500JY	AdNBS43	0	0	1	0	0	0	1	1	2	NBS-LRR_8-LRR_5	NL	2	87,519,990..87,523,340
Aradu.5133E	AdNBS44	0	0	1	0	0	3	0	1	4	NBS-LRR_8-LRR_4	NL	0	0
Aradu.55V7V	AdNBS45	0	0	1	0	0	3	0	1	4	CC-NBS-LRR_8-LRR_4	CNL	2	91,838,999..91,843,398
Aradu.565PC	AdNBS46	0	0	1	0	1	1	0	0	2	NBS-LRR_3-LRR_4	NL	9	6,038,718..6,051,281
Aradu.56HGP	AdNBS47	0	0	1	0	0	0	0	2	2	NBS-LRR_8	NL	2	1,430,547..1,433,586
Aradu.58SCF	AdNBS48	0	0	1	0	0	2	0	0	2	NBS-LRR_4	NL	3	10,677,672..10,683,370
Aradu.5AE6D	AdNBS49	0	0	1	0	0	2	0	1	3	NBS-LRR_8-LRR_4	NL	3	9,511,849..9,515,214
Aradu.5N0SG	AdNBS50	3	0	2	0	1	4	0	2	7	TIR-NBS-LRR_3-LRR_4-LRR_8-LRR_4-LRR_8-TIR-LRR_4(2)-TIR-NBS	TNLTLTN	4	112,063,600..112,103,048
Aradu.5R8JC	AdNBS51	0	0	1	0	0	0	0	0	0	NBS	N	2	1,951,568..1,954,227
Aradu.5W8P5	AdNBS52	1	0	1	0	0	2	0	1	3	TIR-NBS-LRR_4-LRR_8-LRR_4	TNL	3	6,690,058..6,694,832
Aradu.60LKJ	AdNBS53	0	1	1	0	0	0	0	0	0	CC-NBS	CN	7	34,751,152..34,757,113
Aradu.618TJ	AdNBS54	1	0	1	0	2	2	0	3	7	LRR_3-LRR_8(2)-TIR-NBS-LRR_3-LRR_4-LRR_8	LTNL	4	111,941,925..111,969,202
Aradu.62QCX	AdNBS55	0	1	1	0	0	1	0	0	1	CC-NBS-LRR_4	CNL	10	6,566,437..6,569,379
Aradu.67TUI	AdNBS56	0	1	3	0	0	4	0	4	8	NBS-LRR_8-LRR_4(2)-CC-NBS-LRR_8-LRR_4-LRR_8-NBS-LRR_8-LRR_4	NLCNLNL	2	3,204,166..3,249,293
Aradu.68YC3	AdNBS57	1	0	1	0	0	2	0	1	3	TIR-NBS-LRR_4-LRR_8-LRR_4	TNL	4	111,820,468..111,825,924
Aradu.6C4IH	AdNBS58	0	0	1	0	0	2	0	0	2	NBS-LRR_4	NL	0	0
Aradu.6R3YG	AdNBS59	1	0	1	0	0	1	0	5	6	TIR-NBS-LRR_8-LRR_4	TNL	5	33,836,073..33,847,683
Aradu.6UB5R	AdNBS60	0	0	1	0	0	2	0	2	4	NBS-LRR_8-LRR_4-LRR_8	NL	2	2,784,965..2,788,804
Aradu.6Y4L0	AdNBS61	1	0	1	0	0	1	0	0	1	TIR-NBS-LRR_4	TNL	8	43,227,116..43,234,638
Aradu.72ICA	AdNBS62	0	0	1	0	0	2	0	2	4	NBS-LRR_8-LRR_4-LRR_8	NL	2	2,189,465..2,194,971
Aradu.76J5V	AdNBS63	0	0	1	0	0	0	0	1	1	NBS-LRR_8	NL	3	8,512,667..8,516,359
Aradu.7I15A	AdNBS64	0	0	1	0	0	2	0	0	2	NBS-LRR_4	NL	2	13,620,052..13,622,671
Aradu.7QU65	AdNBS65	0	0	1	0	0	1	0	0	1	NBS-LRR_4	NL	4	121,802,692..121,823,532
Aradu.80TC2	AdNBS66	0	0	1	0	0	0	0	1	1	CC-NBS-LRR_8	NL	9	2,615,540..2,619,140
Aradu.81T9C	AdNBS67	0	0	2	0	0	1	0	4	5	NBS-LRR_8-NBS-LRR_8-LRR_4-LRR_8	NLNL	5	2,112,486..2,141,022
Aradu.8247R	AdNBS68	0	0	1	0	0	1	0	1	2	NBS-LRR_8-LRR_4	NL	7	1,242,781..1,253,120
Aradu.853TS	AdNBS69	0	0	1	0	0	0	0	2	2	NBS-LRR_8	NL	10	6,570,643..6,574,949
Aradu.87KA0	AdNBS70	0	0	1	0	0	3	0	2	5	NBS-LRR_8-LRR_4-LRR_8	NL	2	1,974,479..1,977,625
Aradu.87VP9	AdNBS71	1	0	2	0	0	0	0	0	0	NBS-TIR-NBS	NTN	7	26,853,338..26,856,884
Aradu.89AC8	AdNBS72	0	0	1	0	0	0	0	1	1	NBS-LRR_8	NL	2	91,767,715..91,770,563
Aradu.8IA8J	AdNBS73	0	0	1	0	1	0	0	1	2	NBS-LRR_3-LRR_8	NL	9	34,389,485..34,395,434
Aradu.8P8CW	AdNBS74	0	0	1	0	0	0	0	2	2	NBS-LRR_8	NL	10	109,037,425..109,040,385
Aradu.91JNF	AdNBS75	0	0	1	0	0	0	0	1	1	NBS-LRR_8	NL	2	86,931,695..86,934,361
Aradu.939SY	AdNBS76	1	0	1	0	1	3	0	1	5	TIR-NBS-LRR_3-LRR_4-LRR_8	TNL	4	111,706,848..111,712,827
Aradu.9435V	AdNBS77	0	0	1	0	0	0	0	0	0	NBS	N	2	79,205,615..79,212,068
Aradu.94C8N	AdNBS78	0	0	1	0	1	0	0	0	1	NBS-LRR_3	NL	8	23,343,995..23,350,679
Aradu.96ASX	AdNBS79	0	0	1	0	0	0	0	0	0	NBS	N	2	1,911,659..1,916,520
Aradu.97AME	AdNBS80	0	0	1	0	1	0	0	1	2	NBS-LRR_3-LRR_8	NL	9	6,401,406..6,405,442
Aradu.9FT7P	AdNBS81	0	0	1	0	0	0	0	1	1	NBS-LRR_8	NL	0	0
Aradu.9H0VF	AdNBS82	0	0	1	0	0	0	0	0	0	NBS	N	0	0
Aradu.9IP1V	AdNBS83	0	0	2	0	0	0	0	3	3	NBS-LRR_8(2)-NBS-LRR_8	NLNL	2	90,052,006..90,074,947
Aradu.9LG00	AdNBS84	0	0	3	0	4	0	0	2	6	NBS-LRR_8-LRR_4(2)-NBS-LRR_8-NBS-LRR_4	NLNLNL	2	90,464,071..90,493,767
Aradu.9U8U7	AdNBS85	0	0	1	0	0	0	0	1	1	NBS-LRR_8	NL	4	107,627,659..107,633,346
Aradu.9ZX64	AdNBS86	1	0	1	0	1	2	0	1	4	TIR-NBS-LRR_3-LRR_4-LRR_8-LRR_4	TNL	4	112,046,324..112,050,504
Aradu.A0DVE	AdNBS87	1	0	1	0	1	1	0	0	2	TIR-NBS-LRR_3-LRR_4	TNL	9	6,155,656..6,166,581
Aradu.A2T6H	AdNBS88	0	0	1	0	1	0	0	0	1	NBS-LRR_3	NL	9	34,600,909..34,602,429
Aradu.A30P3	AdNBS89	0	0	1	0	0	0	0	1	1	NBS-LRR_8	NL	9	3,913,974..3,915,976
Aradu.A35HY	AdNBS90	0	0	1	0	0	0	0	1	1	NBS-LRR_8	NL	2	79,574,354..79,584,986
Aradu.A5V51	AdNBS91	0	0	1	0	0	1	0	2	3	NBS-LRR_8-LRR_4	NL	10	105,744,059..105,748,656
Aradu.A8KFG	AdNBS92	0	0	1	0	0	1	0	0	1	NBS-LRR_4	NL	4	121,779,976..121,782,474
Aradu.AM0MT	AdNBS93	2	0	2	0	0	0	0	2	2	TIR-NBS-TIR-NBS-LRR_8	TNTNL	5	85,237,545..85,269,597
Aradu.AQ1SK	AdNBS94	2	0	1	0	1	1	0	1	3	LRR_4-TIR-NBS-LRR_3-LRR_8	LTNL	8	33,555,728..33,560,905
Aradu.ARU8D	AdNBS95	0	0	1	0	0	2	0	2	4	NBS-LRR_8-LRR_4	NL	3	9,432,580..9,438,035
Aradu.B1R3S	AdNBS96	0	1	3	0	0	1	0	3	4	NBS-LRR_8-LRR_4-CC-NBS-LRR_8-NBS-LRR_8	NLCNLNL	2	91,439,901..91,469,019
Aradu.B1RD2	AdNBS97	1	0	1	0	0	0	0	0	0	TIR-NBS	TN	9	34,365,164..34,367,761
Aradu.B45Z7	AdNBS98	0	0	1	0	0	0	0	0	0	NBS	N	4	120,711,856..120,714,688
Aradu.B5ML3	AdNBS99	0	1	1	0	0	1	0	0	1	CC-NBS-LRR_4	CNL	4	119,300,440..119,305,276
Aradu.BP7BT	AdNBS100	2	0	1	0	1	0	0	0	1	TIR-NBS-LRR_3	TNL	8	33,571,754..33,575,462
Aradu.BV189	AdNBS101	2	0	3	0	0	5	0	5	10	TIR-NBS-LRR_4(3)-LRR_8-TIR-NBS-LRR_8(2)-LRR_4-NBS-LRR_4-LRR_8(2)	TNLTNLNL	4	111,881,996..111,911,488
Aradu.BY4US	AdNBS102	1	0	1	0	0	1	0	2	3	TIR-NBS-LRR_4-LRR_8	TNL	2	2,902,627..2,908,119
Aradu.C0GMC	AdNBS103	1	0	1	0	0	2	0	1	3	TIR-NBS-LRR_4-LRR_8-LRR_4	TNL	3	6,624,746..6,632,179
Aradu.C18AL	AdNBS104	0	1	1	0	1	1	0	2	4	NBS-LRR_3-LRR_4-LRR_8-LRR_8-CC	NLC	9	6,935,176..6,941,694
Aradu.C48H9	AdNBS105	2	0	1	0	1	1	0	1	3	TIR-NBS-LRR_3-LRR_4-LRR_8	TNL	8	33,626,056..33,633,854
Aradu.C837N	AdNBS106	3	0	1	0	3	0	0	0	3	LRR_3-TIR-LRR_3-TIR-NBS-LRR_3-TIR	LTLTNLT	9	34,296,073..34,320,445
Aradu.C9QSM	AdNBS107	0	0	1	0	0	0	0	0	0	NBS	N	9	34,243,443..34,245,528
Aradu.CM87L	AdNBS108	1	0	1	0	0	2	0	4	6	TIR-NBS-LRR_4-LRR_8(2)-LRR_4-LRR_8(2)	TNL	8	46,187,793..46,207,454
Aradu.D3LC1	AdNBS109	0	0	1	0	0	1	0	1	2	NBS-LRR_8-LRR_4	NL	2	91,549,724..91,554,143
Aradu.D5K3F	AdNBS110	0	0	1	0	0	0	0	0	0	NBS	N	3	12,271,953..12,272,856
Aradu.D6C0C	AdNBS111	0	0	1	0	0	0	0	1	1	NBS-LRR_8	NL	2	90,954,629..90,959,630
Aradu.DD9AQ	AdNBS112	0	0	2	0	0	0	0	2	2	NBS-LRR_8-NBS-LRR_8	NLNL	2	2,273,201..2,285,526
Aradu.DG1ZL	AdNBS113	1	0	1	0	0	0	0	0	0	TIR-NBS	TN	4	121,472,693..121,476,296
Aradu.E0HSZ	AdNBS114	1	0	1	0	0	0	0	3	3	TIR-NBS-LRR_8(3)	TNL	5	84,515,976..84,521,360
Aradu.E1LE1	AdNBS115	2	0	1	0	0	0	0	0	0	TIR-NBS-TIR	TNT	4	121,427,010..121,431,513
Aradu.E2CQ9	AdNBS116	1	0	1	0	0	0	0	0	0	TIR-NBS	TN	2	79,288,153..79,294,871
Aradu.E3TX0	AdNBS117	0	0	1	0	0	2	0	2	4	NBS-LRR_8-LRR_4-LRR_8	NL	2	2,692,841..2,696,470
Aradu.E74TS	AdNBS118	0	0	1	0	1	0	0	1	2	NBS-LRR_3-LRR-8	NL	9	34,089,025..34,092,155
Aradu.EKR6S	AdNBS119	0	0	1	0	0	0	0	3	3	NBS-LRR_3	NL	5	2,150,713..2,155,898
Aradu.EKZ3T	AdNBS120	0	0	1	0	0	2	0	1	3	NBS-LRR_4(2)-LRR_8	NL	2	475,239..478,889
Aradu.EZY2W	AdNBS121	3	0	2	0	0	0	0	2	2	TIR(2)-NBS-LRR_8-TIR-NBS-LRR_8	TNLTNL	2	79,445,331..79,468,491
Aradu.F12KD	AdNBS122	1	0	1	0	0	0	0	0	0	TIR-NBS	TN	4	121,618,148..121,622,863
Aradu.F6TLB	AdNBS123	1	0	1	0	1	0	0	0	1	TIR-NBS-LRR_3	TNL	2	87,613,688..87,616,753
Aradu.F918E	AdNBS124	0	0	1	0	0	2	0	0	2	NBS-LRR_4	NL	2	1,419,387..1,422,860
Aradu.F97AX	AdNBS125	1	0	1	0	0	2	0	0	2	TIR-NBS-LRR_4	TNL	2	7,337,498..7,342,539
Aradu.FB389	AdNBS126	0	0	1	0	0	0	0	0	0	NBS	N	2	2,318,342..2,319,448
Aradu.FCN11	AdNBS127	1	0	1	0	1	1	0	0	2	TIR-NBS-LRR_3-LRR_4	TNL	9	81,951,883..81,960,151
Aradu.FN5H7	AdNBS128	2	0	2	0	0	0	0	1	1	TIR-NBS-TIR-NBS-LRR_8	TNTNL	2	79,474,613..79,481,050
Aradu.G0IJA	AdNBS129	0	0	1	0	0	1	0	2	3	NBS-LRR_8-LRR_4	NL	5	24,901,015..24,904,320
Aradu.G29LA	AdNBS130	1	0	1	0	0	0	0	0	0	TIR-NBS	TN	9	7,182,357..7,184,639
Aradu.G4VT9	AdNBS131	1	0	1	0	1	1	0	2	4	TIR-NBS-LRR_3-LRR_4-LRR_8	TNL	6	15,718,606..15,723,311
Aradu.G60Q1	AdNBS132	0	0	1	0	0	0	0	1	1	NBS-LRR_8	NL	2	2,326,419..2,330,072
Aradu.G78T6	AdNBS133	1	0	1	0	0	0	0	2	2	TIR-NBS-LRR_8	TNL	9	6,751,210..6,758,795
Aradu.G89CP	AdNBS134	0	0	1	0	0	0	0	0	0	NBS	N	4	122,419,083..122,421,470
Aradu.G9IC7	AdNBS135	0	1	1	0	0	1	0	0	1	NBS-LRR_4-CC	NLC	2	2,812,882..2,816,589
Aradu.GA7JT	AdNBS136	1	0	1	0	1	0	0	2	3	TIR-NBS-LRR_3-LRR_8	TNL	8	33,822,648..33,829,020
Aradu.GB0R9	AdNBS137	1	0	1	0	0	0	0	2	2	TIR-NBS-LRR_8	TNL	8	43,235,905..43,242,231
Aradu.GN0HP	AdNBS138	0	0	2	0	0	0	0	1	1	NBS-LRR_8	NL	2	3,683,402..3,688,264
Aradu.GNP91	AdNBS139	0	1	1	0	0	0	0	0	0	NBS-CC	NC	7	3,449,561..3,454,524
Aradu.GP5CS	AdNBS140	1	0	1	0	0	1	0	2	3	TIR-NBS-LRR_4-LRR_8	TNL	9	34,218,256..34,222,666
Aradu.GS9D7	AdNBS141	0	0	1	0	0	1	0	0	1	NBS-LRR_4	NL	2	3,621,826..3,625,931
Aradu.GV74G	AdNBS142	1	0	1	0	0	1	0	0	1	TIR-NBS-LRR_4	TNL	8	43,205,184..43,212,621
Aradu.GW9V5	AdNBS143	0	1	1	0	0	0	0	1	1	CC-NBS-LRR_8	CNL	2	88,083,843..88,108,649
Aradu.H2YCR	AdNBS144	0	0	2	0	0	2	0	3	5	NBS-LRR_8-LRR_4-LRR_8-NBS-LRR_8-LRR_4	NLNL	2	2,109,686..2,160,025
Aradu.HD2AV	AdNBS145	0	0	1	0	0	0	0	2	2	NBS-LRR_8	NL	10	6,533,508..6,537,329
Aradu.HLR71	AdNBS146	1	0	1	0	0	0	0	0	0	TIR-NBS	TN	8	43,189,988..43,192,287
Aradu.HM4L0	AdNBS147	0	0	1	0	1	2	1	0	4	NBS-LRR_3-LRR_4-LRR_5-LRR_4	NL	2	88,586,682..88,590,709
Aradu.HPB41	AdNBS148	1	0	1	0	1	0	0	1	2	TIR-NBS-LRR_3-LRR_8	TNL	9	7,067,224..7,074,262
Aradu.HQF0H	AdNBS149	0	0	1	0	0	0	0	2	2	NBS-LRR_8	NL	4	120,490,409..120,494,004
Aradu.HQX6B	AdNBS150	2	0	2	0	0	0	0	0	0	TIR-NBS-TIR-NBS	TNTN	2	79,663,983..79,671,798
Aradu.HWT4U	AdNBS151	0	1	1	0	0	0	0	2	2	CC-NBS-LRR_8	CNL	10	104,834,221..104,842,990
Aradu.HZL2S	AdNBS152	1	0	1	0	0	0	0	1	1	NBS-TIR-LRR_8	NTL	2	79,216,924..79,239,407
Aradu.I3XYV	AdNBS153	2	0	1	0	1	1	0	1	3	TIR-NBS-LRR_3-LRR_4-LRR_8	TNL	8	33,711,347..33,717,321
Aradu.I5G92	AdNBS154	0	0	2	0	0	2	0	0	2	NBS-LRR_4-NBS	NLN	2	3,647,816..3,659,489
Aradu.I7XQM	AdNBS155	1	0	1	0	1	5	0	0	6	TIR-NBS-LRR_3-LRR_4	TNL	4	112,054,396..112,058,950
Aradu.I92PG	AdNBS156	0	0	1	0	0	2	0	0	2	NBS-LRR_4	NL	5	8,425,210..8,428,690
Aradu.I92Y8	AdNBS157	0	1	1	0	0	0	0	2	2	CC-NBS-LRR_8	CNL	10	109,040,390..109,050,204
Aradu.ID7XN	AdNBS158	0	0	1	0	0	1	0	1	2	NBS-LRR_8-LRR_4	NL	8	39,246,384..39,249,853
Aradu.IL2CV	AdNBS159	0	1	1	0	0	1	0	0	1	CC-NBS-LRR_4	CNL	2	3,578,235..3,583,206
Aradu.J093S	AdNBS160	0	1	1	0	0	2	0	1	3	NBS-LRR_8-LRR_4-CC	NLC	10	106,154,970..106,159,593
Aradu.J24CT	AdNBS161	0	0	1	0	0	0	0	0	0	NBS	N	4	121,559,145..121,562,262
Aradu.J25QE	AdNBS162	0	0	2	0	0	2	0	2	4	NBS-LRR_8-LRR_4-NBS-LRR_8	NLNL	2	91,745,827..91,763,518
Aradu.J2LS8	AdNBS163	0	0	1	0	0	3	0	0	3	NBS-LRR_4	NL	2	1,870,050..1,873,868
Aradu.J4QJ9	AdNBS164	1	0	1	0	1	1	0	3	5	TIR-NBS-LRR_3-LRR_8-LRR_4	TNL	4	117,164,918..117,169,200
Aradu.J9ALL	AdNBS165	0	1	1	0	0	0	0	0	0	CC-NBS	CN	3	8,865,013..8,873,934
Aradu.J9IHW	AdNBS166	0	0	1	0	0	1	0	1	2	NBS-LRR_8-LRR_4	NL	2	86,940,508..86,943,611
Aradu.JFT50	AdNBS167	1	0	1	0	0	0	0	0	0	TIR-NBS	TN	5	857,985..864,688
Aradu.JN158	AdNBS168	0	1	1	0	0	1	0	0	1	CC-NBS-LRR_4	CNL	7	3,131,346..3,135,953
Aradu.JSN8H	AdNBS169	0	0	2	0	0	3	0	3	6	NBS-LRR_8-LRR_4-LRR_8-NBS-LRR_8	NLNL	2	2,069,346..2,081,560
Aradu.JU796	AdNBS170	0	0	3	0	0	5	0	3	8	NBS-LRR_8-LRR_4-NBS-LRR_8-LRR_4(3)-NBS-LRR_8-LRR_4	NLNLNL	2	1,980,702..2,004,532
Aradu.K10MX	AdNBS171	0	0	1	0	0	1	0	1	2	NBS-LRR_4-LRR_8	NL	4	112,034,888..112,038,197
Aradu.K3L23	AdNBS172	0	0	1	0	0	1	0	2	3	NBS-LRR_8-LRR_4-LRR_8	NL	2	91,401,067..91,406,284
Aradu.K4WMH	AdNBS173	3	0	1	0	0	0	0	0	0	TIR(3)-NBS	TN	4	121,261,423..121,290,529
Aradu.KFQ7S	AdNBS174	0	0	1	0	0	1	0	2	3	NBS-LRR_8-LRR_4-LRR_8	NL	2	1,930,690..1,934,549
Aradu.KFS00	AdNBS175	1	0	2	0	2	1	0	0	3	NBS-LRR_3-TIR-NBS-LRR_3-LRR_4	NLTNL	9	6,068,565..6,104,133
Aradu.KIB4P	AdNBS176	0	0	1	0	0	0	0	1	1	NBS-LRR_8	NL	2	2,234,514..2,236,985
Aradu.KLS6P	AdNBS177	0	0	1	0	0	0	0	3	3	NBS-LRR_8	NL	1	10,114,266..10,120,635
Aradu.KQ6LZ	AdNBS178	0	1	1	0	0	3	0	1	4	CC-NBS-LRR_8-LRR_4	CNL	2	90,963,961..90,967,446
Aradu.L0ADG	AdNBS179	1	0	1	0	0	1	0	1	2	TIR-NBS-LRR_8-LRR_4	TNL	6	4,828,886..4,833,247
Aradu.L1DQB	AdNBS180	0	0	1	0	0	0	0	1	1	NBS-LRR_8	NL	2	122,020..126,799
Aradu.L2S72	AdNBS181	0	1	1	0	0	0	0	0	0	CC-NBS	CN	4	121,826,505..121,829,033
Aradu.L3C1J	AdNBS182	0	0	1	0	0	0	0	1	1	NBS-LRR_8	NL	1	490,420..496,405
Aradu.L3RRG	AdNBS183	0	0	1	0	1	0	1	0	2	NBS-LRR_3-LRR_5	NL	9	6,286,963..6,290,450
Aradu.L4NEQ	AdNBS184	0	1	1	0	0	1	0	2	3	CC-NBS-LRR_8-LRR_4-LRR_8	CNL	2	3,261,286..3,288,357
Aradu.L7IZH	AdNBS185	0	0	1	0	0	0	0	1	1	NBS-LRR_8	NL	2	90,873,827..90,877,168
Aradu.L80FI	AdNBS186	0	0	1	0	0	1	0	1	2	LRR_4-LRR_8-NBS	LN	0	0
Aradu.L839P	AdNBS187	0	0	2	0	0	1	0	1	2	NBS(2)-LRR_4-LRR_8	NL	2	79,178,236..79,195,068
Aradu.L8FLE	AdNBS188	0	0	1	0	0	0	0	2	2	LRR_8-NBS	LN	6	11,156,369..11,165,633
Aradu.LHF9F	AdNBS189	0	0	1	0	0	0	0	3	3	NBS-LRR_8	NL	5	2,172,171..2,175,700
Aradu.LI4A7	AdNBS190	1	0	1	0	0	1	1	0	2	TIR-NBS-LRR_5-LRR_4	TNL	5	85,216,369..85,227,765
Aradu.LQH8Y	AdNBS191	1	0	1	0	1	3	0	0	4	TIR-NBS-LRR_3-LRR_4	TNL	9	6,773,687..6,780,905
Aradu.LY03K	AdNBS192	0	3	2	0	0	0	0	1	1	CC-NBS-LRR_8-CC(2)-NBS	CNLCN	7	1,120,519..1,136,490
Aradu.LYC23	AdNBS193	0	0	1	0	0	0	0	1	1	NBS-LRR_8	NL	2	79,508,319..79,514,014
Aradu.M1XUB	AdNBS194	0	0	1	0	0	1	0	1	2	NBS-LRR_8-LRR_4	NL	2	3,807,103..3,814,017
Aradu.M6VC9	AdNBS195	0	0	1	0	0	0	0	0	0	NBS	N	9	4,027,001..4,030,881
Aradu.M8RMT	AdNBS196	0	1	4	0	0	5	0	7	12	NBS-LRR_8-LRR_4-LRR_8-LRR_4-LRR_8-CC-NBS-LRR_4-LRR_8-NBS-LRR_8-LRR_4(2)-LRR_8-NBS-LRR_8	NLCNLNLNL	2	442,691..475,217
Aradu.MC6ZY	AdNBS197	1	0	1	0	0	0	0	0	0	TIR-NBS	TN	4	121,584,881..121,587,735
Aradu.MT30J	AdNBS198	1	0	1	0	0	0	0	0	0	TIR-NBS	TN	8	33,748,244..33,750,840
Aradu.MTJ4M	AdNBS199	0	0	1	0	0	2	0	1	3	NBS-LRR_8-LRR_4	NL	3	9,616,536..9,620,687
Aradu.MU0PR	AdNBS200	1	0	1	0	0	1	0	0	1	TIR-NBS-LRR_4	TNL	5	108,223,314..108,228,084
Aradu.N09A5	AdNBS201	1	0	1	0	1	0	1	3	5	TIR-NBS-LRR_3-LRR_5-LRR_8	TNL	3	127,583,530..127,589,391
Aradu.N3KUA	AdNBS202	2	0	2	0	1	2	0	2	5	TIR-NBS-LRR_4(2)-LRR_8-TIR-NBS-LRR_3-LRR_8	TNLTNL	5	84,542,510..84,553,019
Aradu.N5N3Q	AdNBS203	0	0	1	0	0	0	0	1	1	NBS-LRR_8	NL	2	79,586,054..79,595,683
Aradu.NP598	AdNBS204	2	0	1	0	1	0	0	0	1	TIR-NBS-LRR_3-TIR	TNLT	9	6,104,153..6,123,344
Aradu.NSE79	AdNBS205	1	0	1	0	0	2	0	1	3	TIR-NBS-LRR_8-LRR_4	TNL	8	33,623,527..33,627,286
Aradu.NX0D1	AdNBS206	1	0	1	0	0	0	0	0	0	TIR-NBS	TN	3	24,901,591..24,912,058
Aradu.P07ZM	AdNBS207	1	0	1	0	1	0	0	0	1	TIR-NBS-LRR_3	TNL	9	6,300,385..6,310,218
Aradu.P4XPV	AdNBS208	0	1	1	0	0	1	0	1	2	CC-NBS-LRR_8-LRR_4	CNL	2	69,955,238..69,962,485
Aradu.P5PIT	AdNBS209	1	0	1	0	1	2	0	3	6	TIR-NBS-LRR_3-LRR_8-LRR_4	TNL	4	39,354,056..39,358,311
Aradu.P6GLL	AdNBS210	0	0	1	0	0	0	0	0	0	NBS	N	6	15,652,651..15,655,700
Aradu.PB1FR	AdNBS211	1	0	1	0	0	0	0	2	2	TIR-NBS-LRR_8	TNL	5	84,428,601..84,447,881
Aradu.PH8VS	AdNBS212	2	0	3	0	0	0	0	1	1	TIR-NBS-TIR-NBS(2)-LRR_8	TNTNL	2	79,630,576..79,650,628
Aradu.Q4TA7	AdNBS213	0	2	1	0	0	1	0	1	2	CC(2)-NBS-LRR_8-LRR_4	CNL	10	6,569,420..6,579,232
Aradu.QL5ZF	AdNBS214	0	1	1	0	0	0	0	0	0	CC-NBS	CN	3	8,471,897..8,474,686
Aradu.R3SU9	AdNBS215	1	0	1	0	0	1	0	2	3	TIR-NBS-LRR_4-LRR_8	TNL	9	34,430,003..34,437,404
Aradu.R4V51	AdNBS216	0	0	1	0	1	0	1	1	3	NBS-LRR_3-LRR_5-LRR_8	NL	9	93,704,620..93,707,816
Aradu.R7TTV	AdNBS217	1	0	1	0	0	0	0	2	2	TIR-NBS-LRR_8	TNL	5	84,312,887..84,321,527
Aradu.R8I1W	AdNBS218	1	0	1	0	1	0	0	2	3	TIR-NBS-LRR_3-LRR_8	TNL	3	5,448,365..5,458,956
Aradu.R8Y2X	AdNBS219	0	0	1	0	0	1	0	1	2	NBS-LRR_8-LRR_4	NL	5	2,126,409..2,130,331
Aradu.RA6Y4	AdNBS220	0	0	1	0	0	2	0	0	2	LRR_4-NBS	LN	9	3,897,526..3,908,230
Aradu.RCK6Q	AdNBS221	0	0	2	0	0	1	0	2	3	NBS-LRR_8-NBS-LRR_8-LRR_4	NLNL	2	90,493,787..90,525,551
Aradu.RD5VZ	AdNBS222	0	0	1	0	0	1	0	2	3	NBS-LRR_8-LRR_4	NL	10	105,768,813..105,772,458
Aradu.REB09	AdNBS223	0	1	1	0	0	0	0	2	2	CC-NBS-LRR_8	CNL	10	109,007,811..109,013,252
Aradu.RHX7G	AdNBS224	1	0	1	0	1	0	0	2	3	TIR-NBS-LRR_3-LRR_8	TNL	8	33,549,918..33,554,798
Aradu.RM7WY	AdNBS225	1	0	1	0	1	1	0	2	4	TIR-NBS-LRR_4-LRR_3-LRR_8	TNL	9	12,848,405..12,853,227
Aradu.RQ2PL	AdNBS226	0	0	1	0	0	1	0	1	2	NBS-LRR_8-LRR_4	NL	9	3,916,109..3,925,291
Aradu.RT9LH	AdNBS227	1	0	1	0	0	0	0	0	0	TIR-NBS	TN	9	34,449,861..34,452,296
Aradu.RYZ6D	AdNBS228	1	0	1	0	1	2	0	1	4	TIR-NBS-LRR_3-LRR_4-LRR_8	TNL	4	111,921,326..111,925,605
Aradu.S2WWI	AdNBS229	2	0	1	0	0	0	0	0	0	TIR(2)-NBS	TN	4	121,302,497..121,316,346
Aradu.S36FW	AdNBS230	0	0	1	0	0	0	0	2	2	NBS-LRR_8	NL	3	9,585,137..9,589,270
Aradu.SBG0V	AdNBS231	0	0	3	0	0	1	0	4	5	LRR_8-NBS-LRR_8-LRR_4-NBS-LRR_8-NBS-LRR_8	LNLNLNL	6	11,165,638..11,187,538
Aradu.SM8C1	AdNBS232	0	1	1	0	0	0	0	1	1	CC-NBS-LRR_8	CNL	4	121,166,957..121,169,488
Aradu.SMF39	AdNBS233	0	0	1	0	0	0	0	1	1	NBS-LRR_8	NL	2	91,833,332..91,837,042
Aradu.SR2IB	AdNBS234	1	0	1	0	1	0	0	2	3	TIR-NBS-LRR_3-LRR_8	TNL	2	62,643,433..62,649,642
Aradu.T6SSF	AdNBS235	0	1	1	0	0	0	0	1	1	CC-NBS-LRR_8	CNL	2	12,212,331..12,214,664
Aradu.TJ7VE	AdNBS236	0	0	1	0	0	0	1	1	2	NBS-LRR_8-LRR_5	NL	2	87,527,112..87,530,462
Aradu.TJX3Q	AdNBS237	1	0	1	0	1	1	0	0	2	TIR-NBS-LRR_3-LRR_4	TNL	8	23,416,218..23,430,138
Aradu.TP77I	AdNBS238	0	0	1	0	0	3	0	3	6	LRR_8-LRR_4-NBS-LRR_8-LRR_4-LRR_8-LRR_4	LNL	0	0
Aradu.U2XYQ	AdNBS239	2	0	2	0	2	1	0	3	6	TIR-NBS-LRR_3-LRR_8-TIR-NBS-LRR_3-LRR_4-LRR_8(2)	TNLTNL	8	33,725,605..33,742,269
Aradu.U590Q	AdNBS240	0	2	2	0	0	5	0	3	8	LRR_4(2)-CC-NBS-LRR_8-LRR_4(3)-LRR_8-CC-NBS-LRR_8	LCNLCNL	2	2,645,612..2,665,867
Aradu.U5EC8	AdNBS241	0	0	1	0	0	0	0	2	2	NBS-LRR_8	NL	2	3,407,626..3,411,222
Aradu.UHQ3S	AdNBS242	0	0	1	0	0	2	0	2	4	NBS-LRR_8-LRR_4-LRR_8	NL	2	91,416,399..91,420,933
Aradu.ULV47	AdNBS243	1	0	1	0	0	0	0	0	0	TIR-NBS	TN	4	120,904,964..120,907,846
Aradu.V1Z6T	AdNBS244	0	0	2	0	0	0	0	5	5	NBS-LRR_8(3)-NBS-LRR_8(2)	NLNL	1	10,146,670..10,162,290
Aradu.V5GXH	AdNBS245	0	1	1	0	0	0	0	2	2	CC-NBS-LRR_8	CNL	10	109,061,891..109,067,213
Aradu.VY571	AdNBS246	0	0	1	0	0	1	0	1	2	NBS-LRR_8-LRR_4	NL	9	4,089,237..4,091,924
Aradu.VZ7GL	AdNBS247	0	0	1	0	0	2	0	1	3	NBS-LRR_8-LRR_4	NL	2	91,055,462..91,061,804
Aradu.W0UF5	AdNBS248	1	0	1	0	0	1	1	0	2	TIR-NBS-LRR_5-LRR_4	TNL	5	84,422,386..84,427,924
Aradu.W1C7I	AdNBS249	1	0	1	0	0	1	0	0	1	TIR-NBS-LRR_4	TNL	4	120,887,739..120,892,325
Aradu.W3B9W	AdNBS250	1	0	1	0	1	0	0	2	3	TIR-NBS-LRR_3-LRR_8	TNL	3	5,989,416..5,993,339
Aradu.W4M0J	AdNBS251	0	0	1	0	0	0	0	1	1	NBS-LRR_8	NL	6	111,365,371..111,378,442
Aradu.WGI5L	AdNBS252	0	0	1	0	0	0	0	1	1	NBS-LRR_8	NL	7	1,144,973..1,150,960
Aradu.WH0UE	AdNBS253	0	0	2	0	0	0	0	2	2	NBS-LRR_8-NBS-LRR_8	NLNL	2	91,571,749..91,590,358
Aradu.WUW9A	AdNBS254	1	0	1	0	1	0	0	2	3	TIR-NBS-LRR_3-LRR_8	TNL	9	6,756,964..6,762,895
Aradu.X00QW	AdNBS255	0	0	1	0	0	1	0	0	1	NBS-LRR_4	NL	3	117,759,009..117,762,410
Aradu.X2RLR	AdNBS256	0	0	1	0	0	2	0	1	3	NBS-LRR_8-LRR-4	NL	10	106,164,914..106,171,489
Aradu.X99FI	AdNBS257	0	0	1	0	0	0	0	0	0	NBS	N	9	34,110,148..34,111,897
Aradu.XC65D	AdNBS258	2	0	2	0	0	1	0	1	2	TIR-NBS-TIR_NBS_LRR_8-LRR-4	TNTNL	2	79,268,983..79,275,954
Aradu.XHR0E	AdNBS259	0	0	2	0	0	2	0	3	5	LRR_8-NBS-LRR_8-LRR_4-NBS-LRR_8-LRR_4	LNLNL	2	2,665,886..2,687,321
Aradu.XK54J	AdNBS260	0	0	1	0	0	1	0	2	3	NBS-LRR_8-LRR_4-LRR_8	NL	2	2,292,389..2,300,579
Aradu.XN4S3	AdNBS261	0	0	1	0	0	0	0	0	0	NBS	N	7	3,579,033..3,582,269
Aradu.XV6T4	AdNBS262	1	0	1	0	0	1	0	0	1	TIR-NBS-LRR_4	TNL	4	120,926,164..120,929,941
Aradu.XXK8G	AdNBS263	0	0	1	0	0	0	0	0	0	NBS	N	3	8,506,338..8,509,208
Aradu.Y4TKY	AdNBS264	0	0	1	0	0	1	0	0	1	NBS-LRR_4	NL	4	111,988,897..111,991,978
Aradu.Y6X63	AdNBS265	1	0	1	0	0	1	0	0	1	TIR-NBS-LRR_4	TNL	9	7,076,111..7,080,066
Aradu.YK5P3	AdNBS266	1	0	1	0	1	3	0	1	5	TIR-NBS-LRR_3-LRR_4-LRR_8	TNL	4	112,194,242..112,206,598
Aradu.YQD74	AdNBS267	1	0	1	0	0	0	0	1	1	TIR-NBS-LRR_8	TNL	4	121,575,484..121,580,258
Aradu.YU7JM	AdNBS268	1	0	1	0	0	0	0	1	1	TIR-NBS-LRR_8	TNL	2	86,581,814..86,586,836
Aradu.YVD8C	AdNBS269	0	0	1	0	0	1	0	3	4	NBS-LRR_8-LRR_4-LRR_8(2)	NL	2	2,506,334..2,510,182
Aradu.YVT9V	AdNBS270	1	0	2	0	0	0	0	1	1	NBS-TIR-NBS-LRR_8	NTNL	2	79,401,169..79,415,319
Aradu.Z1BML	AdNBS271	0	0	1	0	0	1	0	2	3	NBS-LRR_8-LRR_4-LRR_8	NL	3	9,636,148..9,639,627
Aradu.Z75EP	AdNBS272	0	0	1	0	0	0	0	1	1	CC-NBS-LRR_8	NL	2	90,551,205..90,554,543
Aradu.Z87JB	AdNBS273	1	0	1	0	0	0	0	1	1	TIR-NBS-LRR_8	TNL	3	133,776,796..133,780,539
Aradu.Z97F9	AdNBS274	0	0	1	0	0	0	0	1	1	NBS-LRR_8	NL	1	425,344..429,851
Aradu.ZLR3W	AdNBS275	1	0	1	0	0	0	0	0	0	TIR-NBS	TN	1	9,422,260..9,430,193
Aradu.ZP0Z2	AdNBS276	0	0	2	0	0	2	0	2	4	NBS-LRR_8-LRR_4-LRR_8-LRR_4	NL	2	91,770,673..91,789,557
Aradu.ZSR47	AdNBS277	0	1	1	0	0	0	0	1	1	CC-NBS-LRR_8	CNL	1	3,119,731..3,122,550
Aradu.ZW5JF	AdNBS278	2	0	2	0	0	0	0	1	1	TIR-NBS-LRR_8-TIR-NBS	TNLTN	9	34,159,065..34,169,001
