# Supplementary material for: Comparative analysis of NBS-LRR genes and their response to Aspergillus flavus in Arachis
Source: PLoS One. 2017 Feb 3;12(2):e0171181. doi: 10.1371/journal.pone.0171181 (PMC5291535; doi:10.1371/journal.pone.0171181)
Supplement: S3 Table — (XLS) [file pone.0171181.s004.xls]

## Sheet: Table S3
ID	Name	TIR	CC	NBS	LRR_1	LRR_3	LRR_4	LRR_5	LRR_8	LRR	Type	Letter code	Chromosome	Location
Araip.009SU	AiNBS1	2	0	2	0	0	0	0	2	2	TIR-NBS-LRR_8-TIR-NBS-LRR_8	TNLTNL	2	91,047,314..91,074,669
Araip.00EYQ	AiNBS2	1	0	1	0	0	0	0	0	0	TIR-NBS	TN	9	7,495,142..7,499,993
Araip.010DV	AiNBS3	0	0	1	0	0	0	0	1	1	NBS-LRR_8	NL	2	104,543,998..104,559,386
Araip.01CTA	AiNBS4	2	0	1	0	0	0	0	1	1	TIR-NBS-LRR_8	TNL	8	13,046,373..13,051,882
Araip.05JB8	AiNBS5	0	0	1	0	0	2	0	0	2	NBS-LRR_4	NL	2	3,937,798..3,941,473
Araip.07HKJ	AiNBS6	0	0	1	0	0	1	0	1	2	NBS-LRR_8-LRR_4	NL	2	12,376,558..12,382,069
Araip.0C187	AiNBS7	0	0	2	0	0	0	0	5	5	LRR_8(2)-NBS-LRR_8(2)-NBS-LRR_8	LNLNL	2	103,783,589..103,804,393
Araip.0C951	AiNBS8	0	0	1	0	0	3	0	1	4	NBS-LRR_8-LRR_4	NL	2	92,818,398..92,823,617
Araip.0ER3Q	AiNBS9	1	0	1	0	0	0	0	2	2	TIR-NBS-LRR_8	TNL	8	13,435,501..13,440,059
Araip.0R3VU	AiNBS10	1	0	1	0	1	0	0	2	3	TIR-NBS-LRR_3-LRR_8	TNL	3	728,800..733,446
Araip.0Y233	AiNBS11	0	0	1	0	0	0	0	2	2	NBS-LRR_8	NL	2	106,104,272..106,107,901
Araip.11ACR	AiNBS12	0	0	1	0	0	0	0	2	2	NBS-LRR_8	NL	4	115,879,222..115,883,795
Araip.12KKT	AiNBS13	0	0	1	0	0	2	0	1	3	NBS-LRR_8-LRR_4	NL	2	104,561,362..104,564,907
Araip.132QM	AiNBS14	1	0	1	0	1	1	0	1	3	TIR-NBS-LRR_3-LRR_4-LRR_8	TNL	4	130,265,393..130,269,550
Araip.13PT0	AiNBS15	0	0	1	0	0	2	0	2	4	NBS-LRR_8-LRR_4-LRR_8	NL	2	760,793..764,536
Araip.1M2MP	AiNBS16	0	0	1	0	1	0	0	0	1	NBS-LRR_3	NL	10	123,729,615..123,732,279
Araip.1R6Z5	AiNBS17	0	0	1	0	0	1	0	1	2	NBS-LRR_8-LRR_4	NL	3	12,656,026..12,662,048
Araip.1YE5D	AiNBS18	0	0	1	0	0	1	0	1	2	NBS-LRR_8-LRR_4	NL	2	106,070,438..106,075,895
Araip.224ZW	AiNBS19	1	0	1	0	0	1	0	5	6	TIR-NBS-LRR_8-LRR_4	TNL	5	30,918,096..30,926,857
Araip.2J996	AiNBS20	0	0	1	0	0	1	0	2	3	NBS-LRR_8-LRR_4-LRR_8	NL	10	10,956,200..10,958,695
Araip.2M16Z	AiNBS21	0	0	2	0	0	3	0	3	6	LRR_8-NBS-LRR_8-LRR_4-NBS-LRR_8-LRR_4(2)	LNLNL	2	2,478,930..2,505,968
Araip.2MW81	AiNBS22	1	0	1	0	0	2	0	0	2	TIR-NBS-LRR_4	TNL	5	143,028,577..143,031,385
Araip.2UK91	AiNBS23	0	1	1	0	0	3	0	1	4	CC-NBS-LRR_8-LRR_4	CNL	2	104,770,452..104,777,913
Araip.30NNQ	AiNBS24	0	0	1	0	0	3	0	1	4	NBS-LRR_8-LRR_4	NL	2	104,152,877..104,156,362
Araip.38IS1	AiNBS25	0	0	1	0	0	1	0	3	4	NBS-LRR_8-LRR_4-LRR_8(2)	NL	5	1,972,143..1,975,586
Araip.38QJB	AiNBS26	2	0	1	0	1	1	0	2	4	TIR-NBS-LRR_3-LRR_4-LRR_8	TNL	2	2,349,477..2,359,721
Araip.3C3NX	AiNBS27	0	1	3	0	0	2	0	4	6	NBS-LRR_8-LRR_4-NBS-LRR_8-LRR_4-LRR_8-CC-NBS-LRR_8	NLNLCNL	2	1,456,376..1,476,111
Araip.3E7CS	AiNBS28	1	0	1	0	1	1	0	2	4	TIR-NBS-LRR_4-LRR_3-LRR_8	TNL	9	16,820,929..16,826,020
Araip.3ET07	AiNBS29	0	0	1	0	0	2	0	1	3	NBS-LRR_8-LRR_4	NL	2	105,967,497..105,970,922
Araip.3IN78	AiNBS30	0	0	1	0	0	0	0	2	2	NBS-LRR_8	NL	4	115,852,508..115,856,957
Araip.41AEV	AiNBS31	0	1	1	0	0	1	0	2	3	NBS-LRR_8-LRR_4-CC	NLC	10	132,952,972..132,957,366
Araip.48LIT	AiNBS32	1	0	1	0	0	0	0	0	0	TIR-NBS	TN	4	131,573,232..131,577,270
Araip.4C4UG	AiNBS33	1	0	1	0	0	0	0	1	1	TIR-NBS-LRR_8	TNL	2	90,830,464..90,838,607
Araip.4K0LN	AiNBS34	1	0	1	0	0	0	0	0	0	TIR-NBS	TN	2	88,183,524..88,187,763
Araip.4L8P6	AiNBS35	0	1	1	0	0	0	0	0	0	CC-NBS	CN	2	724,922..726,625
Araip.4P3PD	AiNBS36	0	2	2	0	0	0	0	2	2	CC-NBS-LRR_8-CC-NBS-LRR_8	CNLCNL	2	1,381,852..1,392,410
Araip.4Q4DB	AiNBS37	0	0	1	0	0	1	0	1	2	NBS-LRR_8-LRR_4	NL	6	4,602,636..4,613,252
Araip.4ZC65	AiNBS38	2	0	2	0	1	2	0	2	5	TIR-NBS-LRR_4-LRR_8-TIR-NBS-LRR_3-LRR_8	TNLTNL	5	143,599,536..143,610,051
Araip.558SQ	AiNBS39	0	0	1	0	0	2	0	2	4	NBS-LRR_8-LRR_4-LRR_8	NL	2	1,532,482..1,536,183
Araip.58W0E	AiNBS40	1	0	1	0	1	1	0	2	4	TIR-NBS-LRR_3-LRR_4-LRR_8	TNL	6	1,390,134..1,394,810
Araip.5FL09	AiNBS41	0	0	1	0	0	1	0	2	3	NBS-LRR_8-LRR_4	NL	2	104,500,103..104,505,495
Araip.5QF5B	AiNBS42	0	1	1	0	0	0	0	1	1	CC-NBS-LRR_8	CNL	9	3,411,669..3,414,706
Araip.5W8PI	AiNBS43	1	0	1	0	0	0	0	2	2	TIR-NBS-LRR_8	TNL	8	13,642,521..13,647,510
Araip.5Z5XD	AiNBS44	0	0	5	0	0	0	0	4	4	NBS-LRR_8-NBS(3)-LRR_8(2)-NBS-LRR_8	NLNLNL	2	1,602,080..1,636,039
Araip.6110Z	AiNBS45	0	0	1	0	0	0	0	1	1	NBS-LRR_8	NL	6	131,290,197..131,299,103
Araip.61N8I	AiNBS46	0	1	1	0	0	0	0	0	0	NBS-CC	NC	4	132,085,435..132,100,700
Araip.64470	AiNBS47	0	0	1	0	0	0	0	1	1	NBS-LRR_8	NL	1	16,240,320..16,250,004
Araip.654N3	AiNBS48	0	1	1	0	0	1	0	2	3	NBS-LRR_8-LRR_4-LRR_8-CC	NLC	2	2,544,782..2,556,564
Araip.6735Z	AiNBS49	0	0	1	0	0	4	0	0	4	LRR_4-NBS-LRR_4(3)	LNL	9	5,113,894..5,139,428
Araip.6F0KW	AiNBS50	1	0	1	0	0	1	0	0	1	TIR-NBS-LRR_4	TNL	8	118,409,292..118,415,940
Araip.6MG4Z	AiNBS51	1	0	1	0	1	0	0	2	3	TIR-NBS-LRR_3-LRR_8	TNL	2	74,024,271..74,030,893
Araip.71JLM	AiNBS52	0	0	1	0	0	0	0	1	1	NBS-LRR_8	NL	5	1,744,727..1,747,558
Araip.77DI1	AiNBS53	1	0	1	0	0	0	0	1	1	TIR-NBS-LRR_8	TNL	5	143,775,506..143,782,156
Araip.78QGT	AiNBS54	0	0	1	0	0	3	0	0	3	NBS-LRR_4	NL	5	145,131,429..145,137,205
Araip.7J5ZQ	AiNBS55	0	0	1	0	0	2	0	2	4	NBS-LRR_8-LRR_4-LRR_8	NL	2	105,877,151..105,889,407
Araip.7QT79	AiNBS56	1	0	1	0	0	0	0	0	0	TIR-NBS	TN	4	131,027,302..131,031,413
Araip.7S46S	AiNBS57	1	0	1	0	0	0	0	1	1	TIR-NBS-LRR_8	TNL	2	91,123,839..91,134,692
Araip.7SM2W	AiNBS58	2	0	2	0	0	0	0	0	0	TIR-NBS-TIR-NBS(2)	TNTN	2	91,209,553..91,225,715
Araip.7T75A	AiNBS59	3	0	3	0	0	2	0	3	5	TIR-NBS-LRR_4-LRR_8-TIR-NBS-LRR_8(2)-TIR-NBS	TNLTNLTN	5	142,916,304..142,931,441
Araip.7V9WH	AiNBS60	1	0	1	0	1	1	0	2	4	TIR-NBS-LRR_3-LRR_4-LRR_8	TNL	9	8,357,596..8,371,817
Araip.7ZE11	AiNBS61	0	1	1	0	0	1	0	1	2	NBS-LRR_8-LRR_4	NL	2	106,491,151..106,494,855
Araip.80ISG	AiNBS62	0	0	1	0	0	0	0	3	3	NBS-LRR_8	NL	5	1,963,757..1,969,457
Araip.83LYV	AiNBS63	1	0	1	0	0	0	0	2	2	TIR-NBS-LRR_8	TNL	9	8,453,856..8,461,461
Araip.8DE5B	AiNBS64	1	0	2	0	2	1	0	1	4	TIR-NBS-LRR_3-LRR_4-NBS-LRR_3-LRR_8	TNLNL	8	1,574,919..1,597,353
Araip.8M0RG	AiNBS65	0	2	1	0	0	1	0	1	2	CC-NBS-LRR_8-LRR_4-CC	CNLC	7	826,933..832,477
Araip.8P06L	AiNBS66	1	0	2	0	0	0	0	1	1	NBS-TIR-NBS-LRR_8	NTNL	2	90,972,703..90,991,524
Araip.90EWT	AiNBS67	0	1	1	0	0	1	0	1	2	CC-NBS-LRR_8-LRR_4	CNL	2	82,319,992..82,346,471
Araip.92HTJ	AiNBS68	1	0	1	0	1	1	0	0	2	TIR-NBS-LRR_3-LRR_4	TNL	2	102,156,551..102,164,661
Araip.953C6	AiNBS69	1	0	1	0	1	2	0	1	4	TIR-NBS-LRR_3-LRR_4-LRR_8-LRR_4	TNL	4	120,966,326..120,982,325
Araip.98PN3	AiNBS70	1	0	1	0	1	0	0	1	2	TIR-NBS-LRR_3-LRR_8	TNL	3	8,261,179..8,264,877
Araip.9TC2B	AiNBS71	1	0	1	0	0	2	0	0	2	TIR-NBS-LRR_4	TNL	2	9,782,325..9,787,754
Araip.A249Q	AiNBS72	1	0	1	0	0	0	0	0	0	TIR-NBS	TN	8	120,756,984..120,759,136
Araip.A3IF2	AiNBS73	0	0	1	0	0	2	0	1	3	NBS-LRR_8-LRR_4	NL	9	5,191,300..5,205,549
Araip.A5UH7	AiNBS74	1	0	1	0	1	0	0	1	2	TIR-NBS-LRR_3-LRR_8	TNL	5	143,572,189..143,577,565
Araip.AH01G	AiNBS75	0	0	2	0	0	2	0	2	4	NBS-LRR_8-LRR_4-NBS-LRR_8-LRR_4	NLNL	2	4,032,807..4,045,456
Araip.AX6A6	AiNBS76	0	0	1	0	0	0	0	2	2	NBS-LRR_8	NL	8	111,496,573..111,499,155
Araip.B0CIN	AiNBS77	1	0	1	0	1	0	0	2	3	TIR-NBS-LRR_8-LRR_3-LRR_8	TNL	8	13,377,099..13,382,686
Araip.B47DN	AiNBS78	0	0	1	0	0	0	0	2	2	NBS-LRR_8	NL	9	3,787,478..3,790,525
Araip.B82FG	AiNBS79	0	0	1	0	0	2	0	0	2	NBS-LRR_4	NL	2	105,897,566..105,900,892
Araip.B8ZRE	AiNBS80	0	0	1	0	0	1	0	1	2	NBS-LRR_8-LRR_4	NL	2	104,790,351..104,794,528
Araip.BME1D	AiNBS81	0	0	2	0	0	2	0	2	4	NBS-LRR_8-LRR_4-LRR_8-NBS	NLN	2	1,443,564..1,452,097
Araip.BR51T	AiNBS82	0	0	2	0	0	0	0	1	1	NBS-LRR_8	NL	2	3,977,332..3,982,425
Araip.BR73Z	AiNBS83	3	0	3	0	0	0	0	4	4	TIR-NBS-LRR_8(2)-TIR-NBS-LRR_8(2)-TIR-NBS	TNLTNLTN	5	143,722,749..143,746,878
Araip.BTB7N	AiNBS84	1	0	1	0	0	0	0	1	1	TIR-NBS-LRR_8	TNL	3	12,630,272..12,636,381
Araip.BX1V3	AiNBS85	2	0	2	0	0	0	0	0	0	TIR-NBS-TIR-NBS	TNTN	4	131,736,007..131,742,216
Araip.C0ZFN	AiNBS86	0	0	2	0	0	2	0	2	4	NBS-LRR_8-LRR_4-NBS-LRR_8-LRR_4	NLNL	2	106,497,285..106,511,766
Araip.C2QI1	AiNBS87	0	1	1	0	0	0	0	0	0	CC-NBS	CN	6	4,648,914..4,651,757
Araip.C4YLK	AiNBS88	0	1	1	0	0	0	0	1	1	CC-NBS-LRR_8	CNL	1	9,290,133..9,293,659
Araip.C5YQ1	AiNBS89	0	0	1	0	1	0	1	0	2	NBS-LRR_3-LRR_5	NL	9	7,948,226..7,951,962
Araip.CDN9A	AiNBS90	0	1	2	0	0	1	0	3	4	CC-NBS-LRR_8-LRR_4-LRR_8-NBS-LRR_8	CNLNL	2	1,556,463..1,577,706
Araip.CKW1T	AiNBS91	0	0	1	0	0	1	0	0	1	NBS-LRR_4	NL	5	11,631,818..11,637,198
Araip.CMC14	AiNBS92	0	1	1	0	0	1	0	1	2	NBS-LRR_8-LRR_4-CC	NLC	10	132,930,725..132,935,373
Araip.CP661	AiNBS93	1	0	2	0	0	0	0	1	1	TIR-NBS(2)-LRR_8	TNL	2	90,401,251..90,407,843
Araip.CSZ5I	AiNBS94	0	0	1	0	0	1	0	0	1	NBS-LRR_4	NL	5	144,399,049..144,410,623
Araip.CV9I5	AiNBS95	0	0	1	0	1	4	0	2	7	NBS-LRR_4(2)-LRR_8-LRR_3-LRR_4(2)-LRR_8	NL	4	121,251,600..121,267,714
Araip.D66HG	AiNBS96	1	0	1	0	1	2	0	0	3	TIR-NBS-LRR_3-LRR_4	TNL	7	6,562,113..6,566,884
Araip.D9X8W	AiNBS97	0	0	1	0	0	1	0	1	2	NBS-LRR_8-LRR_4	NL	2	1,241,280..1,246,608
Araip.DBL0L	AiNBS98	1	0	1	0	0	0	0	2	2	TIR-NBS-LRR_8	TNL	2	99,616,280..99,620,762
Araip.DC3GD	AiNBS99	0	3	3	0	0	0	0	0	0	CC-NBS-CC-NBS-CC-NBS	CNCNCN	3	11,739,695..11,765,716
Araip.DL7D9	AiNBS100	1	0	1	0	1	1	0	1	3	TIR-NBS-LRR_3-LRR_4-LRR_8	TNL	3	8,849,620..8,852,947
Araip.DN91M	AiNBS101	0	0	1	0	1	0	1	2	4	LRR_3-LRR_5-LRR_8-NBS	LN	9	7,796,850..7,819,589
Araip.DPY9S	AiNBS102	0	0	2	0	0	2	0	3	5	NBS-LRR_8-LRR_4-LRR_8-NBS-LRR_8	NLNL	2	105,937,918..105,949,633
Araip.DSD84	AiNBS103	0	0	1	0	0	0	0	0	0	NBS	N	2	106,413,126..106,414,725
Araip.E1AQ6	AiNBS104	1	0	1	0	1	3	0	0	4	TIR-NBS-LRR_3-LRR_4	TNL	2	102,865,741..102,870,532
Araip.E7ABQ	AiNBS105	0	0	1	0	0	0	0	2	2	NBS-LRR_8	NL	10	10,920,902..10,925,663
Araip.E9VBH	AiNBS106	0	0	1	0	0	0	0	1	1	NBS-LRR_8	NL	2	105,847,531..105,850,365
Araip.EC6NQ	AiNBS107	0	0	1	0	0	0	0	1	1	NBS-LRR_8	NL	9	5,188,725..5,191,280
Araip.EGX02	AiNBS108	2	0	2	0	0	1	0	1	2	TIR-NBS-TIR-NBS-LRR_8-LRR_4	TNTNL	2	90,801,326..90,808,605
Araip.EH4GX	AiNBS109	1	0	1	0	0	1	0	5	6	TIR-NBS-LRR_8-LRR-4	TNL	5	30,926,973..30,936,949
Araip.EQ9HG	AiNBS110	1	0	1	0	1	0	0	0	1	TIR-NBS-LRR_3	TNL	9	7,772,025..7,784,502
Araip.EW22T	AiNBS111	0	2	2	1	0	1	0	3	5	CC-NBS-LRR_8-LRR_4-LRR_1-LRR_8-CC-NBS-LRR_8	CNLCNL	2	2,506,040..2,520,876
Araip.EW8GY	AiNBS112	1	0	1	0	0	1	1	3	5	TIR-NBS-LRR_4-LRR_5-LRR_8	TNL	3	128,232,984..128,237,273
Araip.F4BSU	AiNBS113	0	1	1	0	0	0	0	2	2	CC-NBS-LRR_8	CNL	10	135,810,938..135,817,261
Araip.F7FFL	AiNBS114	1	0	1	0	0	1	0	0	1	TIR-NBS-LRR_4	TNL	8	120,776,474..120,784,363
Araip.FA5J2	AiNBS115	0	0	1	0	0	2	0	1	3	NBS-LRR_8-LRR_4	NL	10	132,495,513..132,500,075
Araip.FGW3H	AiNBS116	0	1	1	0	0	1	0	2	3	CC-NBS-LRR_4-LRR_8	CNL	1	1,397,901..1,401,343
Araip.FL0S8	AiNBS117	0	0	1	0	0	1	0	1	2	NBS-LRR_4-LRR_8	NL	2	719,176..724,532
Araip.FWH1Q	AiNBS118	1	0	1	0	0	0	0	0	0	TIR-NBS	TN	9	8,416,050..8,419,777
Araip.G0MDY	AiNBS119	0	0	1	0	0	0	0	0	0	NBS	N	4	117,295,437..117,297,688
Araip.G1MIP	AiNBS120	0	0	1	0	0	0	0	2	2	NBS-LRR_8	NL	2	3,738,963..3,743,112
Araip.G1NKU	AiNBS121	1	0	1	0	0	2	0	1	3	TIR-NBS-LRR_4-LRR_8	TNL	5	143,069,997..143,073,783
Araip.G1NV7	AiNBS122	0	0	1	0	1	1	0	1	3	NBS-LRR_3-LRR_4-LRR_8	NL	3	8,254,680..8,258,772
Araip.G4CSD	AiNBS123	2	0	2	0	0	0	0	1	1	TIR-NBS-TIR-NBS-LRR_8	TNTNL	2	91,136,078..91,145,355
Araip.G5CUD	AiNBS124	0	1	1	0	0	2	0	1	3	CC-NBS-LRR_8-LRR_4	CNL	3	30,058,654..30,064,430
Araip.G81RR	AiNBS125	2	0	2	0	1	0	0	4	5	TIR-NBS-LRR_3-LRR_8(2)-TIR-NBS-LRR(2)	TNLTNL	9	16,719,460..16,748,168
Araip.G95G3	AiNBS126	0	0	1	0	0	1	0	1	2	NBS-LRR_8-LRR_4	NL	10	134,352,903..134,357,053
Araip.GD26H	AiNBS127	1	0	1	0	0	1	0	3	4	TIR-NBS-LRR_8-LRR_4-LRR_8(2)	TNL	3	9,629,629..9,639,298
Araip.GM531	AiNBS128	0	1	1	0	0	1	0	2	3	CC-NBS-LRR_8-LRR_4	CNL	2	82,175,106..82,201,126
Araip.GV51N	AiNBS129	0	0	1	0	0	0	0	1	1	NBS-LRR_8	NL	2	104,675,037..104,678,375
Araip.H1RCH	AiNBS130	0	1	1	0	0	0	0	0	0	NBS-CC	NC	7	3,409,828..3,411,666
Araip.H1VEE	AiNBS131	0	0	1	0	0	0	0	0	0	NBS	N	10	805,245..815,908
Araip.H2BLK	AiNBS132	0	0	1	0	0	0	0	1	1	NBS-LRR_8	NL	6	132,135,286..132,140,117
Araip.H2K5V	AiNBS133	0	1	1	0	0	0	0	0	0	CC-NBS	CN	2	22,276,340..22,284,055
Araip.H2P98	AiNBS134	1	0	1	0	1	1	0	0	2	TIR-NBS-LRR_3-LRR_4	TNL	2	102,030,844..102,039,272
Araip.H3M9H	AiNBS135	1	0	2	0	1	2	0	3	6	NBS-LRR_3-LRR_8-LRR_4-TIR-NBS-LRR_8(2)-LRR_4	NLTNL	4	121,015,386..121,028,342
Araip.H43AY	AiNBS136	0	0	1	0	0	0	0	2	2	NBS-LRR_8	NL	3	12,550,846..12,555,057
Araip.H57KQ	AiNBS137	0	0	1	0	0	1	0	1	2	NBS-LRR_4-LRR_8	NL	5	1,722,603..1,725,413
Araip.H5WZN	AiNBS138	0	2	1	0	0	2	0	2	4	NBS-LRR_8-LRR_4-CC-LRR_8-CC	NLCLC	10	132,969,995..132,984,674
Araip.H9461	AiNBS139	1	0	1	0	1	1	0	2	4	TIR-NBS-LRR_3-LRR_4-LRR_8	TNL	4	120,804,488..120,819,338
Araip.HCM3G	AiNBS140	0	0	1	0	0	2	0	1	3	NBS-LRR_8-LRR_4	NL	9	5,353,187..5,357,083
Araip.HIJ0X	AiNBS141	0	1	1	0	0	0	0	1	1	CC-NBS-LRR_8	CNL	2	105,169,610..105,172,027
Araip.HJ6C7	AiNBS142	0	0	1	0	0	1	0	1	2	NBS-LRR_8-LRR_4	NL	6	4,758,343..4,760,820
Araip.HNS14	AiNBS143	0	0	1	0	0	3	0	2	5	NBS-LRR_8(2)-LRR_4	NL	3	13,555,349..13,565,421
Araip.HX0JR	AiNBS144	1	0	1	0	1	1	0	1	3	TIR-NBS-LRR_3-LRR_8-LRR_4	TNL	9	8,577,611..8,586,929
Araip.HYL6Z	AiNBS145	0	1	1	0	0	0	0	0	0	CC-NBS	CN	9	3,746,681..3,748,071
Araip.I06X7	AiNBS146	0	1	1	0	0	1	0	0	1	CC-NBS-LRR_4	CNL	7	3,084,298..3,088,837
Araip.I0JE4	AiNBS147	2	0	2	0	2	1	0	4	7	TIR-NBS-LRR_3-LRR_8(2)-TIR-NBS-LRR_3-LRR_4-LRR_8(2)	TNLTNL	3	8,196,095..8,231,762
Araip.I0NS8	AiNBS148	1	0	1	0	1	1	0	2	4	TIR-NBS-LRR_3-LRR_4-LRR_8	TNL	4	114,849,741..114,854,418
Araip.I11RB	AiNBS149	0	0	1	0	0	2	0	1	3	NBS-LRR_8-LRR_4	NL	2	106,081,312..106,086,064
Araip.I2R2K	AiNBS150	0	0	1	0	1	3	0	0	4	NBS-LRR_3-LRR_4	NL	4	121,312,969..121,316,289
Araip.I8IY2	AiNBS151	0	0	4	0	0	0	0	4	4	NBS-LRR_8-NBS-LRR_8-NBS-LRR_8-NBS-LRR_8	NLNLNLNL	2	106,420,015..106,464,942
Araip.IBP0A	AiNBS152	0	1	1	0	0	1	0	0	1	CC-NBS-LRR_4	CNL	4	129,291,040..129,295,913
Araip.IDF2B	AiNBS153	0	0	1	0	0	2	0	1	3	NBS-LRR_8-LRR_4	NL	2	104,237,699..104,241,055
Araip.IH6NJ	AiNBS154	0	1	1	0	0	1	0	2	3	CC-NBS-LRR_8-LRR_4	CNL	2	81,969,751..81,992,655
Araip.IKJ6N	AiNBS155	0	0	1	0	0	0	0	3	3	NBS-LRR_8	NL	2	692,072..695,710
Araip.IZN1K	AiNBS156	1	0	1	0	0	0	1	0	1	TIR-NBS-LRR_5	TNL	4	131,899,793..131,911,941
Araip.J1PBK	AiNBS157	1	0	1	0	1	2	0	1	4	TIR-NBS-LRR_3-LRR_4-LRR_8	TNL	4	121,082,486..121,086,719
Araip.J3PD0	AiNBS158	0	0	1	0	0	2	0	0	2	NBS-LRR_4	NL	2	104,222,569..104,225,171
Araip.J4HI2	AiNBS159	0	0	1	0	0	0	0	2	2	NBS-LRR_8	NL	2	106,130,792..106,134,352
Araip.J8B14	AiNBS160	0	0	1	0	0	0	0	0	0	NBS	N	2	77,950,417..77,951,643
Araip.JB7EU	AiNBS161	1	0	1	0	1	0	0	3	4	TIR-NBS-LRR_3-LRR_8	TNL	5	30,661,075..30,671,337
Araip.JC8ZI	AiNBS162	0	0	1	0	0	2	0	1	3	NBS-LRR_8-LRR_4	NL	2	106,142,562..106,147,846
Araip.JP4WR	AiNBS163	0	0	1	0	0	1	0	2	3	NBS-LRR_8-LRR_4	NL	5	25,132,510..25,136,493
Araip.JQX8H	AiNBS164	0	0	1	0	0	0	0	0	0	NBS	N	4	132,057,274..132,059,370
Araip.JW40W	AiNBS165	0	0	1	0	0	1	0	1	2	NBS-LRR_8-LRR_4	NL	2	104,764,874..104,770,102
Araip.K4AYE	AiNBS166	0	1	1	0	0	3	0	0	3	CC-NBS-LRR_4	CNL	8	111,997,176..112,000,925
Araip.K4VGI	AiNBS167	1	0	1	0	1	0	1	3	5	TIR-NBS-LRR_3-LRR_5-LRR_8	TNL	3	128,248,839..128,253,638
Araip.K8IRF	AiNBS168	0	0	1	0	0	0	0	1	1	NBS-LRR_8	NL	2	105,864,620..105,867,454
Araip.KB94D	AiNBS169	2	0	1	0	0	0	0	0	0	TIR-NBS	TN	2	90,589,521..90,594,990
Araip.KCN89	AiNBS170	0	0	1	0	0	1	0	2	3	NBS-LRR_8-LRR_4-LRR_8	NL	5	30,612,146..30,616,748
Araip.KN5WP	AiNBS171	0	0	1	0	0	1	0	2	3	NBS-LRR_8-LRR_4-LRR_8	NL	3	12,529,048..12,533,025
Araip.KN966	AiNBS172	2	0	1	0	0	0	0	1	1	TIR-NBS-TIR-LRR_8	TNTL	2	90,756,214..90,765,410
Araip.KW5UK	AiNBS173	0	0	1	0	0	0	0	1	1	NBS-LRR_8	NL	6	4,703,148..4,706,105
Araip.L51CJ	AiNBS174	0	0	1	0	0	1	0	2	3	NBS-LRR_8-LRR_4-LRR_8	NL	6	4,717,065..4,719,647
Araip.L6B1S	AiNBS175	1	0	1	0	0	2	0	1	3	TIR-NBS-LRR_4-LRR_8-LRR_4	TNL	3	9,658,346..9,663,165
Araip.L9E0M	AiNBS176	1	0	1	0	1	2	0	0	3	TIR-NBS-LRR_3-LRR_4	TNL	2	102,082,053..102,089,224
Araip.LKW41	AiNBS177	0	0	1	0	0	1	0	1	2	NBS-LRR_8-LRR_4	NL	1	4,739,454..4,744,783
Araip.LM6ZM	AiNBS178	2	0	2	0	0	1	1	4	6	LRR_8(3)-TIR-NBS-LRR_5-TIR-NBS-LRR_8-LRR_4	LTNLTNL	5	143,073,869..143,096,979
Araip.M0TLH	AiNBS179	0	0	2	0	0	0	0	0	0	NBS	N	4	132,059,389..132,077,637
Araip.M0X1B	AiNBS180	0	1	1	0	0	0	0	0	0	CC-NBS	CN	3	11,653,587..11,657,537
Araip.M95I6	AiNBS181	1	0	1	0	0	0	0	1	1	TIR-NBS-LRR_8	TNL	5	142,868,888..142,887,236
Araip.M9Z94	AiNBS182	0	0	1	0	0	1	0	1	2	NBS-LRR_8-LRR_4	NL	2	2,596,074..2,599,895
Araip.MB6H5	AiNBS183	0	0	1	0	0	1	0	1	2	NBS-LRR_8-LRR_4	NL	2	106,377,684..106,381,316
Araip.MU8XA	AiNBS184	1	0	1	0	0	0	0	1	1	TIR-NBS-LRR_8	TNL	9	9,465,154..9,473,889
Araip.MUL99	AiNBS185	0	0	1	0	0	0	0	2	2	NBS-LRR_8	NL	2	749,172..752,543
Araip.MYC4T	AiNBS186	0	0	2	0	0	1	0	1	2	NBS-LRR_8-NBS-LRR_4	NLNL	6	136,220,014..136,231,473
Araip.N0J2H	AiNBS187	1	0	2	0	2	0	0	3	5	NBS-LRR_3-LRR_8-TIR-NBS-LRR_3-LRR_8(2)	NLTNL	3	8,804,559..8,813,230
Araip.N2I6Z	AiNBS188	1	0	1	0	0	2	0	0	2	TIR-NBS-LRR_4	TNL	1	6,294,824..6,299,829
Araip.N3GD1	AiNBS189	0	0	2	0	0	2	0	4	6	LRR_8-NBS-LRR_4-LRR_8-NBS-LRR_8(2)	LNLNL	2	1,672,867..1,694,901
Araip.N5JHA	AiNBS190	0	0	1	0	0	0	0	2	2	NBS-LRR_8	NL	2	731,927..735,652
Araip.NF503	AiNBS191	1	0	1	0	0	0	0	0	0	TIR-NBS	TN	9	7,463,462..7,466,360
Araip.NFQ2S	AiNBS192	0	0	1	0	0	0	0	1	1	NBS-LRR_8	NL	3	12,519,322..12,522,192
Araip.NRY2N	AiNBS193	1	0	1	0	1	0	0	1	2	TIR-NBS-LRR_3-LRR_8	TNL	9	7,971,406..7,981,757
Araip.NX28V	AiNBS194	0	0	1	0	0	0	0	1	1	NBS-LRR_8	NL	2	701,319..713,953
Araip.NZ1GJ	AiNBS195	2	0	2	0	0	0	0	1	1	TIR-NBS-TIR-NBS-LRR_8	TNTNL	2	91,305,718..91,319,090
Araip.P02VM	AiNBS196	0	0	6	0	0	5	0	9	14	NBS-LRR_8-LRR_4(2)-LRR_8-NBS-LRR_8(2)-LRR_4-NBS-LRR_8-LRR_4-NBS-LRR_8-LRR_4-LRR_8(2)-NBS(2)-LRR_8	NLNLNLNLNL	2	2,026,756..2,068,826
Araip.P13WX	AiNBS197	1	0	1	0	0	0	0	1	1	TIR-NBS-LRR_8	TNL	2	90,660,851..90,667,462
Araip.P276U	AiNBS198	0	0	1	0	0	2	0	1	3	NBS-LRR_8-LRR_4	NL	6	18,139,087..18,142,503
Araip.P42EJ	AiNBS199	0	0	1	0	0	0	0	1	1	NBS-LRR_8	NL	10	134,195,386..134,198,229
Araip.P7CFA	AiNBS200	0	0	1	0	0	1	0	0	1	NBS-LRR_4	NL	9	7,650,270..7,672,505
Araip.P7UI6	AiNBS201	0	0	1	0	0	0	0	0	0	NBS	N	2	102,842,476..102,844,002
Araip.PCQ6A	AiNBS202	2	0	2	0	0	0	0	0	0	TIR-NBS-TIR-NBS	TNTN	2	90,513,795..90,527,175
Araip.PFD2H	AiNBS203	1	0	1	0	1	2	0	1	4	TIR-NBS-LRR_3-LRR_4-LRR_8	TNL	4	121,073,388..121,080,963
Araip.PIP5Q	AiNBS204	0	0	1	0	1	0	0	1	2	NBS-LRR_3-LRR_8	NL	8	13,151,824..13,155,433
Araip.PL15S	AiNBS205	0	0	3	0	0	1	0	3	4	NBS(2)-LRR_8-NBS-LRR_8-LRR_4-LRR_8	NLNL	2	1,834,420..1,846,673
Araip.PV3IG	AiNBS206	1	0	2	0	0	0	0	0	0	NBS-TIR-NBS	NTN	2	90,744,637..90,758,983
Araip.PZB7W	AiNBS207	1	0	2	0	3	1	0	1	5	LRR_8-LRR_3-NBS-LRR_3-TIR-NBS-LRR_3-LRR_4	LNLTNL	9	7,615,666..7,647,498
Araip.Q0IX6	AiNBS208	1	0	1	0	0	2	0	0	2	TIR-NBS-LRR_4	TNL	5	142,661,247..142,681,650
Araip.Q1VWD	AiNBS209	0	0	1	0	0	1	0	1	2	NBS-LRR_8-LRR_4	NL	2	104,228,097..104,231,456
Araip.Q2YHX	AiNBS210	1	0	1	0	0	2	0	1	3	TIR-NBS-LRR_4-LRR_8	TNL	4	120,983,638..120,993,120
Araip.Q5GF1	AiNBS211	0	0	1	0	0	3	0	2	5	NBS-LRR_8-LRR_4-LRR_8	NL	2	1,345,031..1,354,299
Araip.Q7322	AiNBS212	0	0	1	0	0	2	0	2	4	NBS-LRR_8-LRR_4-LRR_8	NL	2	1,284,345..1,289,333
Araip.Q9AXS	AiNBS213	1	0	1	0	1	0	0	0	1	TIR-NBS-LRR_3	TNL	9	7,829,478..7,839,760
Araip.QBZ0C	AiNBS214	0	0	1	0	1	1	1	0	3	NBS-LRR_3-LRR_5-LRR_4	NL	2	102,203,011..102,206,929
Araip.QE12A	AiNBS215	0	0	1	0	0	0	0	0	0	NBS	N	9	3,442,569..3,444,841
Araip.QKT94	AiNBS216	0	0	1	0	0	0	0	0	0	NBS	N	7	115,872,468..115,875,340
Araip.QL8C7	AiNBS217	1	0	1	0	0	0	0	0	0	TIR-NBS	TN	4	131,623,813..131,627,318
Araip.R3PTQ	AiNBS218	1	0	1	0	1	0	0	1	2	TIR-NBS-LRR_3-LRR_8	TNL	9	7,447,209..7,461,288
Araip.R654P	AiNBS219	0	0	1	0	0	0	0	2	2	NBS-LRR_8	NL	6	4,598,233..4,600,818
Araip.R7EF3	AiNBS220	0	0	1	0	0	0	0	2	2	NBS-LRR_8	NL	2	2,230,019..2,233,363
Araip.R9899	AiNBS221	0	1	1	0	0	1	0	1	2	CC-NBS-LRR_8-LRR_4	CNL	10	10,946,092..10,949,034
Araip.RB9A1	AiNBS222	0	1	1	0	0	3	0	3	6	LRR_8-LRR_4-LRR_8-LRR_4(2)-CC-NBS-LRR_8	LCNL	2	2,520,900..2,544,746
Araip.RKA1Y	AiNBS223	0	0	1	0	0	1	0	0	1	NBS-LRR_4	NL	2	104,292,364..104,295,702
Araip.RTK8G	AiNBS224	0	0	2	0	0	1	1	3	5	NBS-LRR_4-LRR_8-NBS-LRR_8-LRR_5-LRR_8	NLNL	2	1,332,936..1,344,776
Araip.RV63R	AiNBS225	4	0	3	0	0	5	0	7	12	TIR-NBS-LRR_4-LRR_8-LRR_4-TIR(2)-NBS-LRR_4-LRR_8-LRR_4-LRR_8(3)-TIR-NBS-LRR_4-LRR_8(2)	TNLTNLTNL	8	127,081,618..127,106,493
Araip.S03WS	AiNBS226	0	0	1	0	0	2	0	1	3	NBS-LRR_4-LRR_8	NL	2	8,272,363..8,275,839
Araip.S2E2N	AiNBS227	0	1	2	1	0	0	0	3	4	CC-NBS-LRR_8-LRR_1-LRR_8-NBS-LRR_8	CNLNL	2	2,572,866..2,579,719
Araip.S35CQ	AiNBS228	0	0	1	0	0	2	0	2	4	NBS-LRR_8-LRR_4-LRR_8	NL	2	2,113,099..2,117,010
Araip.S3SRW	AiNBS229	1	0	1	0	0	0	0	2	2	TIR-NBS-LRR_8	TNL	8	120,864,159..120,870,385
Araip.S44A4	AiNBS230	0	0	1	0	0	2	0	1	3	NBS-LRR_8-LRR_4	NL	9	5,152,771..5,158,987
Araip.S4GGT	AiNBS231	0	1	1	0	0	1	0	2	3	CC-NBS-LRR_8-LRR_4-LRR_8	CNL	1	1,385,861..1,389,429
Araip.S5B0I	AiNBS232	1	0	1	0	1	0	1	1	3	TIR-NBS-LRR_3-LRR_5-LRR_8	TNL	9	114,699,495..114,704,716
Araip.S8LZD	AiNBS233	0	1	1	0	0	0	0	0	0	CC-NBS	CN	3	12,094,480..12,102,652
Araip.S8SNJ	AiNBS234	2	0	1	0	0	0	1	4	5	TIR-LRR_5-LRR_8(2)-TIR-NBS-LRR_8(2)	TLTNL	5	142,931,570..142,956,724
Araip.SI3EX	AiNBS235	0	0	1	0	0	0	0	1	1	NBS-LRR_8	NL	2	2,094,527..2,096,752
Araip.SIR2C	AiNBS236	0	1	2	0	0	1	0	3	4	CC-NBS-LRR_8(2)-NBS-LRR_8-LRR_4	CNLNL	2	1,406,179..1,418,058
Araip.SJ8UT	AiNBS237	0	0	2	0	0	1	0	1	2	NBS-LRR_8-LRR_4	NL	2	105,971,090..105,984,894
Araip.SMQ4C	AiNBS238	1	0	1	0	1	0	0	2	3	TIR-NBS-LRR_3-LRR_8	TNL	8	13,597,359..13,604,797
Araip.SN4DF	AiNBS239	6	0	5	0	0	0	0	0	0	NBS-TIR(2)-NBS-TIR-NBS-TIR(2)-NBS-TIR-NBS	NTNTNTNTN	4	131,765,405..131,821,651
Araip.SS7A8	AiNBS240	0	0	1	0	0	1	0	2	3	NBS-LRR_8-LRR_4-LRR_8	NL	3	12,588,572..12,592,627
Araip.SUM3W	AiNBS241	0	0	1	0	0	1	0	2	3	NBS-LRR_8-LRR_4-LRR_8	NL	2	8,289,535..8,292,657
Araip.SYC4B	AiNBS242	0	0	1	0	0	4	0	2	6	LRR_8-LRR_4-LRR_8-NBS-LRR_4(3)	LNL	2	8,250,235..8,268,875
Araip.T2MUK	AiNBS243	0	0	1	0	0	0	0	0	0	NBS	N	2	102,045,210..102,046,740
Araip.T4TWE	AiNBS244	0	0	1	0	0	3	0	4	7	LRR_8-LRR_4-LRR_8-NBS-LRR_8-LRR_4(2)-LRR_8	LNL	2	1,429,755..1,443,467
Araip.TJA70	AiNBS245	0	0	1	0	0	2	0	0	2	NBS-LRR_4	NL	1	16,191,460..16,197,011
Araip.TQ2BR	AiNBS246	0	1	1	0	0	0	0	1	1	CC-NBS-LRR_8	CNL	4	131,445,538..131,448,063
Araip.U0YME	AiNBS247	0	0	1	0	0	1	0	1	2	NBS-LRR_8-LRR_4	NL	2	4,108,921..4,111,605
Araip.U7EGE	AiNBS248	0	0	1	0	0	0	0	1	1	NBS-LRR_8	NL	8	110,888,013..110,891,502
Araip.UAJ4I	AiNBS249	1	0	1	0	0	1	0	1	2	TIR-NBS-LRR_8-LRR_4	TNL	5	142,995,789..142,999,624
Araip.UGA40	AiNBS250	0	0	1	0	0	1	0	2	3	NBS-LRR_8-LRR_4	NL	2	104,861,364..104,870,194
Araip.UX3EY	AiNBS251	0	0	1	0	1	4	0	0	5	NBS-LRR_3-LRR_4	NL	4	121,270,182..121,274,478
Araip.V4CJV	AiNBS252	0	0	1	0	0	1	0	2	3	NBS-LRR_8-LRR_4-LRR_8	NL	2	105,959,274..105,964,733
Araip.V65IU	AiNBS253	1	0	1	0	1	0	1	1	3	TIR-NBS-LRR_3-LRR_5-LRR_8	TNL	9	7,869,105..7,883,304
Araip.VE4DY	AiNBS254	0	0	1	0	0	1	0	1	2	NBS-LRR_8-LRR_4	NL	2	3,919,279..3,923,238
Araip.VG57R	AiNBS255	0	0	1	0	0	1	0	1	2	NBS-LRR_8-LRR_4	NL	7	944,114..947,192
Araip.VGW7F	AiNBS256	0	1	1	0	0	0	0	2	2	CC-NBS-LRR_8	CNL	5	1,716,985..1,720,472
Araip.VJ47E	AiNBS257	0	0	1	0	0	0	0	1	1	NBS-LRR_8	NL	2	104,245,146..104,248,651
Araip.VL33V	AiNBS258	0	1	1	0	0	0	0	0	0	CC-NBS	CN	2	8,248,804..8,250,120
Araip.VN40S	AiNBS259	0	0	1	0	0	0	0	0	0	NBS	N	2	106,372,032..106,373,550
Araip.VY6LZ	AiNBS260	2	0	2	0	0	2	0	2	4	TIR-NBS-LRR_4-LRR_8-TIR-NBS-LRR_4-LRR_8	TNLTNL	5	143,853,657..143,869,198
Araip.VZ2JG	AiNBS261	0	1	1	0	0	0	0	2	2	CC-NBS-LRR_8	CNL	10	131,491,872..131,497,695
Araip.W0CFB	AiNBS262	0	1	1	0	0	0	0	2	2	CC-NBS-LRR_8	CNL	1	8,959,816..8,979,087
Araip.W3278	AiNBS263	0	0	1	0	0	0	0	0	0	NBS	N	2	12,373,410..12,375,745
Araip.W64FB	AiNBS264	1	0	1	0	0	0	0	0	0	TIR-NBS	TN	8	13,635,359..13,637,945
Araip.WF303	AiNBS265	0	1	1	0	0	3	0	0	3	CC-NBS-LRR_4	CNL	2	4,119,524..4,128,447
Araip.WKL9X	AiNBS266	1	0	1	0	1	0	0	1	2	TIR-NBS-LRR_3-LRR_8	TNL	9	8,459,607..8,465,638
Araip.WL5P9	AiNBS267	0	1	2	0	0	0	0	2	2	CC-NBS-LRR_8-NBS-LRR_8	CNLNL	2	1,486,411..1,500,439
Araip.WN9LS	AiNBS268	2	0	1	0	0	0	0	0	0	TIR(2)-NBS	TN	4	131,742,221..131,765,378
Araip.WVC78	AiNBS269	0	0	1	0	0	0	0	2	2	NBS-LRR_8	NL	4	130,679,870..130,682,323
Araip.WWE5U	AiNBS270	0	0	1	0	0	0	0	2	2	NBS-LRR_8	NL	10	10,950,292..10,954,426
Araip.X27S8	AiNBS271	1	0	1	0	0	0	0	3	3	TIR-NBS-LRR_8	TNL	5	143,640,526..143,645,844
Araip.X2J58	AiNBS272	0	0	1	0	0	1	0	0	1	NBS-LRR_4	NL	1	16,321,106..16,327,763
Araip.X57F0	AiNBS273	0	1	1	0	0	1	0	1	2	CC-NBS-LRR_8-LRR_4	CNL	9	3,300,729..3,303,779
Araip.XC60F	AiNBS274	1	0	1	0	1	2	0	2	5	TIR-NBS-LRR_3-LRR_4-LRR_8	TNL	3	8,269,934..8,295,062
Araip.XF0NE	AiNBS275	0	1	1	0	0	1	0	2	3	CC-NBS-LRR_8-LRR_4	CNL	4	130,702,982..130,706,855
Araip.XGA9Q	AiNBS276	0	0	1	0	0	1	0	2	3	NBS-LRR_8-LRR_4-LRR_8	NL	2	1,642,631..1,653,790
Araip.XH6YG	AiNBS277	1	0	1	0	1	2	0	1	4	TIR-NBS-LRR_3-LRR_4-LRR_8-LRR_4	TNL	4	121,143,607..121,148,254
Araip.XR8WF	AiNBS278	0	0	1	0	0	3	0	0	3	NBS-LRR_4	NL	10	135,740,844..135,746,189
Araip.XY43S	AiNBS279	0	0	2	0	0	0	0	2	2	NBS-LRR_8-NBS-LRR_8	NLNL	2	104,254,390..104,274,916
Araip.Y6LUD	AiNBS280	0	0	1	0	0	0	0	2	2	NBS-LRR_8	NL	4	130,696,405..130,699,301
Araip.Y6YHV	AiNBS281	0	0	1	0	0	0	0	2	2	NBS-LRR_8	NL	2	106,112,415..106,127,103
Araip.Y6ZI1	AiNBS282	0	1	1	0	0	0	0	0	0	NBS-CC	NC	7	3,793,144..3,796,936
Araip.Y7ZHT	AiNBS283	0	0	1	0	0	1	0	1	2	NBS-LRR_8-LRR_4	NL	4	115,942,393..115,962,276
Araip.Y9SXC	AiNBS284	0	0	1	0	0	1	0	2	3	NBS-LRR_8-LRR_4	NL	9	3,461,665..3,464,721
Araip.Y9U6T	AiNBS285	0	0	1	0	0	2	0	1	3	NBS-LRR_8-LRR_4	NL	2	104,580,368..104,585,702
Araip.YB7SN	AiNBS286	0	1	1	0	0	2	0	1	3	CC-NBS-LRR_8-LRR_4	CNL	2	104,707,478..104,710,801
Araip.YCN52	AiNBS287	0	0	1	0	0	1	0	1	2	NBS-LRR_8-LRR_4	NL	2	4,066,553..4,069,770
Araip.YI248	AiNBS288	1	0	1	0	1	2	0	3	6	TIR-NBS-LRR_3-LRR_8-LRR_4	TNL	4	39,493,285..39,497,540
Araip.YJ1T4	AiNBS289	0	0	1	0	0	1	0	1	2	NBS-LRR_8-LRR_4	NL	10	132,944,688..132,949,023
Araip.YK596	AiNBS290	1	0	1	0	0	1	0	0	1	TIR-NBS-LRR_4	TNL	5	143,838,485..143,844,577
Araip.YS3SK	AiNBS291	0	1	1	0	0	1	0	2	3	NBS-LRR_8-LRR_4-CC-LRR_8	NLCL	2	1,354,352..1,360,999
Araip.Z0KJK	AiNBS292	2	0	2	0	2	1	0	0	3	TIR-NBS-LRR_3-LRR_4-TIR-NBS-LRR_3	TNLTNL	9	7,747,351..7,771,952
Araip.Z0NRH	AiNBS293	0	0	1	0	0	2	0	1	3	NBS-LRR_8-LRR_4	NL	2	106,400,837..106,404,529
Araip.Z2IAU	AiNBS294	0	0	1	0	1	1	0	1	3	NBS-LRR_3-LRR_4-LRR_8	NL	8	13,407,580..13,414,142
Araip.Z54HF	AiNBS295	0	1	1	0	0	0	0	0	0	CC-NBS	CN	7	3,073,074..3,074,154
Araip.ZG05L	AiNBS296	0	0	1	0	0	0	0	1	1	NBS-LRR_8	NL	9	3,396,838..3,399,882
Araip.ZGJ9Y	AiNBS297	0	0	2	0	0	1	0	4	5	NBS-LRR_8-LRR_4-LRR_8-NBS-LRR_8(2)	NLNL	2	105,150,083..105,169,608
Araip.ZRG8S	AiNBS298	0	0	1	0	0	1	0	1	2	NBS-LRR_8-LRR_4	NL	2	104,200,555..104,204,421
Araip.ZS0IN	AiNBS299	1	0	1	0	0	2	0	1	3	LRR_4-TIR-NBS-LRR_8	LTNL	5	143,710,969..143,722,681
Araip.ZS4DN	AiNBS300	0	3	2	0	0	0	0	2	2	CC-NBS-LRR_8-CC-NBS-LRR_8-CC	CNLCNLC	7	832,493..849,905
Araip.ZTF16	AiNBS301	1	0	1	0	1	2	0	0	3	TIR-NBS-LRR_3-LRR_4	TNL	9	8,489,116..8,496,500
Araip.ZUY8H	AiNBS302	1	0	1	0	1	1	0	1	3	TIR-NBS-LRR_3-LRR_4-LRR_8	TNL	2	102,712,441..102,718,078
Araip.ZVW3Y	AiNBS303	1	0	1	0	1	2	0	1	4	TIR-NBS-LRR_3-LRR_4-LRR_8	TNL	8	13,620,096..13,625,450
