# Supplementary material for: Comparative analysis of NBS-LRR genes and their response to Aspergillus flavus in Arachis
Source: PLoS One. 2017 Feb 3;12(2):e0171181. doi: 10.1371/journal.pone.0171181 (PMC5291535; doi:10.1371/journal.pone.0171181)
Supplement: S4 Table — (XLS) [file pone.0171181.s005.xls]

## Sheet: Table S4
Gene pairs	Type	Chromasomes	Location
Orthologous gene paris
AdNBS2-AiNBS274	TNL-TNL	2-3	5.407-8.269
AdNBS8-AiNBS125	TNL-TNLTNL	9-9	12.723-16.719
AdNBS12-AiNBS256	NLNLCNL-CNL	5-5	1.880-1.716
AdNBS16-AiNBS96	TNL-TNL	7-7	6.964-6.562
AdNBS21-AiNBS184	TNL-TNL	9-9	7.637-9.465
AdNBS31-AiNBS188	TNL-TNL	1-1	4.567-6.294
AdNBS32-AiNBS275	NLCNLNL-CNL	4-4	120.511-130.702
AdNBS35-AiNBS74	TNL-TNL	5-5	84.571-143.572
AdNBS40-AiNBS290	TNL-TNL	5-5	84.340-143.838
AdNBS41-AiNBS148	TNL-TNL	4-4	106.714-114.849
AdNBS52-AiNBS175	TNL-TNL	3-3	6.690-9.658
AdNBS59-AiNBS19	TNL-TNL	5-5	33.836-30.918
AdNBS96-AiNBS141	NLCNLNL-CNL	2-2	91.439-105.169
AdNBS99-AiNBS152	CNL-CNL	4-4	119.300-129.291
AdNBS103-AiNBS127	TNL-TNL	3-3	6.624-9.629
AdNBS104-AiNBS144	NLC-TNL	9-9	6.935-8.577
AdNBS108-AiNBS225	TNL-TNLTNLTNL	8-8	46.187-127.081
AdNBS114-AiNBS271	TNL-TNL	5-5	84.515-143.640
AdNBS121-AiNBS1	TNLTNL-TNLTNL	2-2	79.445-91.047
AdNBS125-AiNBS71	TNL-TNL	2-2	7.337-9.782
AdNBS131-AiNBS40	TNL-TNL	6-6	15.718-1.390
AdNBS133-AiNBS63	TNL-TNL	9-9	6.751-8.453
AdNBS137-AiNBS229	TNL-TNL	8-8	43.235-120.864
AdNBS151-AiNBS261	CNL-CNL	10-10	104.834-131.491
AdNBS159-AiNBS265	CNL-CNL	2-2	3.578-4.119
AdNBS160-AiNBS92	NLC-NLC	10-10	106.154-132.930
AdNBS168-AiNBS146	CNL-CNL	7-7	3.131-3.084
AdNBS175-AiNBS110	NLTNL-TNL	9-9	6.068-7.772
AdNBS178-AiNBS23	CNL-CNL	2-2	90.963-104.770
AdNBS192-AiNBS65	CNLCN-CNLC	7-7	1.120-0.826
AdNBS201-AiNBS167	TNL-TNL	3-3	127.583-128.248
AdNBS202-AiNBS38	TNLTNL-TNLTNL	5-5	84.542-143.599
AdNBS205-AiNBS9	TNL-TNL	8-8	33.623-13.435
AdNBS208-AiNBS128	CNL-CNL	2-2	69.955-82.175
AdNBS209-AiNBS288	TNL-TNL	4-4	39.354-39.493
AdNBS211-AiNBS299	TNL-LTNL	5-5	84.428-143.710
AdNBS217-AiNBS260	TNL-TNLTNL	5-5	84.312-143.853
AdNBS218-AiNBS70	TNL-TNL	3-3	5.448-8.261
AdNBS225-AiNBS28	TNL-TNL	9-9	12.848-16.820
AdNBS228-AiNBS157	TNL-TNL	4-4	111.921-121.082
AdNBS232-AiNBS246	CNL-CNL	4-4	121.166-131.445
AdNBS234-AiNBS51	TNL-TNL	2-2	62.643-74.024
AdNBS237-AiNBS64	TNL-TNLNL	8-8	23.416-1.574
AdNBS239-AiNBS238	TNLTNL-TNL	8-8	33.725-13.597
AdNBS254-AiNBS266	TNL-TNL	9-9	6.756-8.459
AdNBS258-AiNBS108	TNTNL-TNTNL	2-2	79.268-90.801
AdNBS267-AiNBS156	TNL-TNL	4-4	121.575-131.899
AdNBS268-AiNBS98	TNL-TNL	2-2	86.581-99.616
AdNBS270-AiNBS66	NTNL-NTNL	2-2	79.401-90.972
AdNBS273-AiNBS10	TNL-TNL	3-3	133.776-0.728
AdNBS277-AiNBS88	CNL-CNL	1-1	3.119-9.290
Paralogous gene pairs
A. duranensis
AdNBS94-AdNBS100	LTNL-TNL	8-8	33.555-33.571
AdNBS105-AdNBS153	TNL-TNL	8-8	33.626-33.711
AdNBS140-AdNBS215	TNL-TNL	9-9	34.218-34.430
AdNBS249-AdNBS262	TNL-TNL	4-4	120.887-120.926
A. ipaënsis
AiNBS27-AiNBS90	NLNLCNL-CNLNL	2-2	1.456-1.556
AiNBS31-AiNBS138	NLC-NLCLC	10-10	132.952-132.969
AiNBS53-AiNBS83	TNL-TNLTNLTN	5-5	143.775-143.722
AiNBS116-AiNBS231	CNL-CNL	1-1	1.397-1.385
AiNBS121-AiNBS234	TNL-TLTNL	5-5	143.069-142.931
AiNBS123-AiNBS195	TNTNL-TNTNL	2-2	91.136-91.305
